# Supplementary material for: Membrane manipulation by free fatty acids improves microbial plant polyphenol synthesis
Source: Nat Commun. 2023 Sep 12;14:5619. doi: 10.1038/s41467-023-40947-x (PMC10497605; doi:10.1038/s41467-023-40947-x)
Supplement: Supplementary file 9 — Source Data [file 41467_2023_40947_MOESM9_ESM.xlsx]

## Sheet: Figure 2
	Resveratrol [mM]
	Sample 1	Sample 2	Sample 3	Mean (mM)	SD
Supernatant	0.255	0.248	0.2338	0.2456	0.00881967
Pellet	1.998	2.031	1.905	1.978	0.0533479
Cytoplasma	0.815	0.8036	0.5856	0.734733	0.105556
Cell debris	1.216	1.0802	1.218	1.1714	0.0644933

## Sheet: Figure 3 
Sample name	cultivation time [h]	Area (BA)	Area (RES)	Area BA/ Res	cRes-diluted [mg/L]	cRes-. [mg/L]	cRes- [mM]	Mean [mM]	Std			Res [mg/L]	BA Area	RES Area	Area (Res/BA)	Concentration [mg/L]
												1.95312	542336	135996	0.25076	4.32345	Regression		0.058
Control - Total (1)	Total	299393	425784	1.42216	24.52	147.12	0.645263	0.66959	0.020002			3.90625	542953	205185	0.377905	6.51561
Control - Total (2)	Total	297030	454497	1.53014	26.3817	158.29	0.694254					7.8125	541529	341107	0.629897	10.8603
Control - Total (3)	Total	303483	447648	1.47503	25.4316	152.59	0.669254					15.625	546699	606522	1.10943	19.128
EtOH-Control (1)	Total	315985	593219	1.87736	32.3683	194.21	0.851798	0.869708	0.0129644			31.25	539551	1.07299e+06	1.98867	34.2874
EtOH-Control (2)	Total	304671	592301	1.94406	33.5183	201.11	0.882061					62.5	547742	1.89425e+06	3.45829	59.6256
EtOH-Control (3)	Total	309428	596912	1.92908	33.26	199.56	0.875263					125	526355	2.7509e+06	5.22631	90.1088
tt18:2 (1)	Total	310034	1.30169e+06	4.19852	72.3883	434.33	1.90496	1.92482	0.0176318			250	521600	4513061	8.65234	149.178
tt18:2 (2)	Total	301171	1.29292e+06	4.29297	74.0167	444.1	1.94781
tt18:2 (3)	Total	311397	1.31891e+06	4.23545	73.025	438.15	1.92171
t16:1 (1)	Total	311824	1.40536e+06	4.50689	77.705	466.23	2.04487	2.05629	0.034043			Figure 3a
t16:1 (2)	Total	299393	1.3339e+06	4.45537	76.8167	460.9	2.02149					OD600[-]
t16:1 (3)	Total	328887	1.52403e+06	4.63391	79.895	479.37	2.1025						Sample 1	Sample2	Sample3	Mean	SD	P-value
18:2n6 (1)	Total	303483	1.16252e+06	3.83061	66.045	396.27	1.73803	1.74712	0.00724143			Control	25.7	27.9	25.7	26.4333	1.03709
18:2n6 (2)	Total	315985	1.22276e+06	3.86966	66.7183	400.31	1.75575					EtOH-Control	37.7	38.1	38.6	38.1333	0.368179
18:2n6 (3)	Total	315597	1.21558e+06	3.85168	66.4083	398.45	1.74759					tt18:2n6	43.1	45.5	42.8	43.8	1.2083	0.003161
24:1 (1)	Total	296272	1.14304e+06	3.85806	66.5183	399.11	1.75048	1.70376	0.0390834			t16:1n7	43.9	42.5	42.9	43.1	0.588784	0.000538
24:1 (2)	Total	301820	1.10081e+06	3.64723	62.8833	377.3	1.65482					18:2n6	35.9	35.5	36	35.8	0.216025	0.001508
24:1 (3)	Total	288249	1.0838e+06	3.75995	64.8267	388.96	1.70596					24:1n9	44	43.3	42	43.1	0.828654	0.001496
18:1n9 (1)	Total	290178	951923	3.28048	56.56	339.36	1.48842	1.49962	0.00922238			18:1n9	42.3	40.8	42	41.7	0.648074	0.002488
18:1n9 (2)	Total	295053	982605	3.33026	57.4183	344.51	1.51101					16:1n7	38.9	38.4	42	39.7667	1.59234	0.23044
18:1n9 (3)	Total	295879	977806	3.30474	56.9783	341.87	1.49943					14:1n5	34.5	38.8	37.4	36.9	1.79072	0.394078
16:1n7 (1)	Total	296908	868869	2.92639	50.455	302.73	1.32776	1.40197	0.0592122			12:1n1	45.7	40.6	44.3	43.5333	2.15149	0.124926
16:1n7 (2)	Total	288924	937783	3.24578	55.9617	335.77	1.47268					24:0	41	39.4	40.2	40.2	0.653197	0.17573
16:1n7 (3)	Total	291779	903840	3.09768	53.4083	320.45	1.40548					20:0	39.5	38.2	39.2	38.9667	0.555778	0.151835
14:1n5 (1)	Total	301762	827824	2.7433	47.2983	283.79	1.24469	1.22124	0.0239095			14:0	37.8	37.3	38.7	37.9333	0.579272	0.701406
14:1n5 (2)	Total	298141	780915	2.61928	45.16	270.96	1.18842					12:0	34.6	39.4	35.8	36.6	2.03961	0.354495
14:1n5 (3)	Total	287646	780174	2.71227	46.7633	280.58	1.23061
12:1 (1)	Total	288758	795026	2.75326	47.47	284.82	1.24921	1.24015	0.00926968			Figure 3b
12:1 (2)	Total	287500	777751	2.70522	46.6417	279.85	1.22741					Total Resveratrol [mM]								Total resveratrol mM/OD600
12:1 (3)	Total	294042	806078	2.74137	47.265	283.59	1.24382						Sample 1	Sample2	Sample3	Mean	SD	P-value			Sample 1	Sample2	Sample3	Mean	SD	P-value
24:0 (1)	Total	290070	805956	2.77849	47.905	287.43	1.26066	1.25515	0.016806			Control	0.645263	0.694254	0.669254	0.66959	0.020002			Control	0.0251075	0.0248837	0.026041	0.0253441	0.000501208
24:0 (2)	Total	286962	779428	2.71614	46.83	280.98	1.23237					EtOH-Control	0.851798	0.882061	0.875263	0.869708	0.0129644			EtOH-Control	0.0225941	0.0231512	0.0226752	0.0228068	0.000245746
24:0 (3)	Total	276082	774242	2.8044	48.3517	290.11	1.27241					tt18:2n6	1.90496	1.94781	1.92171	1.92482	0.0176318	<0,000001		tt18:2n6	0.0441985	0.0428089	0.0448998	0.0439691	0.00086886	5e-06
20:0 (1)	Total	268811	817437	3.04094	52.43	314.58	1.37974	1.37775	0.010551			t16:1n7	2.04487	2.02149	2.1025	2.05629	0.034043	1e-06		t16:1n7	0.0465801	0.0475645	0.0490093	0.047718	0.000997629	2e-06
20:0 (2)	Total	268881	808294	3.00614	51.83	310.98	1.36395					18:2n6	1.73803	1.75575	1.74759	1.74712	0.00724143	<0,000001		18:2n6	0.048413	0.0494576	0.0485441	0.0488049	0.000464635	<0,000001
20:0 (3)	Total	263669	807512	3.06259	52.8033	316.82	1.38956					24:1n9	1.75048	1.65482	1.70596	1.70376	0.0390834	1.1e-05		24:1n9	0.0397837	0.0382177	0.0406182	0.0395399	0.000995074	2.1e-05
14:0 (1)	Total	285021	705856	2.4765	42.6983	256.19	1.12364	1.13735	0.0200225			18:1n9	1.48842	1.51101	1.49943	1.49962	0.00922238	<0,000001		18:1n9	0.0351873	0.0370345	0.0357007	0.0359742	0.000778539	2.2e-05
14:0 (2)	Total	284997	732189	2.56911	44.295	265.77	1.16566					16:1n7	1.32776	1.47268	1.40548	1.40197	0.0592122	0.000217		16:1n7	0.0341327	0.0383509	0.0334639	0.0353158	0.00216343	0.001248
14:0 (3)	Total	275682	682180	2.47452	42.6642	255.985	1.12274					14:1n5	1.24469	1.18842	1.23061	1.22124	0.0239095	4.4e-05		14:1n5	0.0360781	0.0306294	0.0329041	0.0332039	0.00223448	0.002824
12:0 (1)	Total	291581	762577	2.61532	45.0917	270.55	1.18662	1.17471	0.00908646			12:1n1	1.24921	1.22741	1.24382	1.24015	0.00926968	6e-06		12:1n1	0.027335	0.0302318	0.0280771	0.028548	0.0012286	0.002923
12:0 (2)	Total	282938	726225	2.56673	44.254	265.524	1.16458					24:0	1.26066	1.23237	1.27241	1.25515	0.016806	1.6e-05		24:0	0.0307478	0.0312784	0.031652	0.0312261	0.000371025	1.2e-05
12:0 (3)	Total	271083	700793	2.58516	44.5717	267.43	1.17294					20:0	1.37974	1.36395	1.38956	1.37775	0.010551	3e-06		20:0	0.03493	0.0357054	0.035448	0.0353612	0.000322449	2e-06
Control - Total (1)	Supernatant	264666	169957	0.642157	11.0717	66.43	0.29136	0.288268	0.00256126			14:0	1.12364	1.16566	1.12274	1.13735	0.0200225	0.000164		14:0	0.0297259	0.0312509	0.0290114	0.0299961	0.000934005	0.00046
Control - Total (2)	Supernatant	262054	164657	0.628333	10.8333	65	0.285088					12:0	1.18662	1.16458	1.17294	1.17471	0.00908646	2.2e-05		12:0	0.0342955	0.0295578	0.0327636	0.0322056	0.00197396	0.002608
Control - Total (3)	Supernatant	273995	174134	0.635535	10.9575	65.745	0.288355
EtOH-Control (1)	Supernatant	260875	426107	1.63338	28.1617	168.97	0.741096	0.681886	0.0485071			Figure 3c
EtOH-Control (2)	Supernatant	251888	345467	1.37151	23.6467	141.88	0.622281					Etracellular resveratrol [mM]								Extracellular resveratrol mM/OD600
EtOH-Control (3)	Supernatant	256657	385947	1.50375	25.9267	155.56	0.682281						Sample 1	Sample2	Sample3	Mean	SD	P-value			Sample 1	Sample2	Sample3	Mean	SD	P-value
tt18:2 (1)	Supernatant	259077	656657	2.5346	43.7	262.2	1.15	1.19136	0.0331611			Control	0.29136	0.285088	0.288355	0.288268	0.00256126			Control	0.011337	0.0102182	0.01122	0.0109251	0.000502105
tt18:2 (2)	Supernatant	260023	705580	2.71353	46.785	280.71	1.23118					EtOH-Control	0.741096	0.622281	0.682281	0.681886	0.0485071			EtOH-Control	0.0196577	0.0163328	0.0176757	0.0178887	0.00136572
tt18:2 (3)	Supernatant	245114	644440	2.62914	45.33	271.98	1.19289					tt18:2n6	1.15	1.23118	1.19289	1.19136	0.0331611	0.000254		tt18:2n6	0.0266821	0.027059	0.0278714	0.0272042	0.000496238	0.00082
t16:1 (1)	Supernatant	248256	619824	2.49671	43.0467	258.28	1.13281	1.13812	0.00403741			t16:1n7	1.13281	1.14259	1.13896	1.13812	0.00403741	0.000187		t16:1n7	0.0258043	0.0268844	0.0265493	0.0264127	0.000451433	0.001109
t16:1 (2)	Supernatant	256062	644832	2.51826	43.4183	260.51	1.14259					18:2n6	1.31465	1.3914	1.35373	1.35326	0.0313366	8e-05		18:2n6	0.0366198	0.0391945	0.0376036	0.0378059	0.00106082	8.3e-05
t16:1 (3)	Supernatant	247639	621643	2.51028	43.2807	259.684	1.13896					24:1n9	1.33373	1.31961	1.37224	1.34186	0.0222423	6.3e-05		24:1n9	0.030312	0.0304759	0.0326723	0.0311534	0.00107611	0.000419
18:2n6 (1)	Supernatant	253522	734576	2.89749	49.9567	299.74	1.31465	1.35326	0.0313366			18:1n9	1.31544	1.30167	1.30942	1.30884	0.0056371	5.4e-05		18:1n9	0.0310978	0.0319036	0.0311766	0.0313927	0.000362703	0.000173
18:2n6 (2)	Supernatant	261309	801344	3.06665	52.8733	317.24	1.3914					16:1n7	1.11039	1.18162	1.14857	1.14686	0.0291039	0.000313		16:1n7	0.0285449	0.0307714	0.027347	0.0288878	0.00141888	0.00139
18:2n6 (3)	Supernatant	264412	788903	2.98362	51.4417	308.65	1.35373					14:1n5	1.10939	1.1182	1.11388	1.11382	0.00359925	0.000231		14:1n5	0.0321561	0.0288196	0.0297828	0.0302529	0.00140208	0.000868
24:1 (1)	Supernatant	253341	744706	2.93954	50.6817	304.09	1.33373	1.34186	0.0222423			12:1n1	1.06877	1.13154	1.09954	1.09995	0.0256246	0.00042		12:1n1	0.0233867	0.0278703	0.0248203	0.0253591	0.00186967	0.010316
24:1 (2)	Supernatant	252615	734709	2.90841	50.145	300.87	1.31961					24:0	1.12307	1.24658	1.18668	1.18544	0.0504299	0.000525		24:0	0.027392	0.0316391	0.0295195	0.0295168	0.00173387	0.001734
24:1 (3)	Supernatant	251418	760391	3.02441	52.145	312.87	1.37224					20:0	1.14596	1.15996	1.15199	1.15264	0.00573013	0.000168		20:0	0.0290118	0.0303653	0.0293875	0.0295882	0.000570523	0.000365
18:1n9 (1)	Supernatant	247595	717834	2.89923	49.9867	299.92	1.31544	1.30884	0.0056371			14:0	1.06996	1.03346	1.01667	1.04003	0.022245	0.000688		14:0	0.0283057	0.0277068	0.0262705	0.0274277	0.000854018	0.001112
18:1n9 (2)	Supernatant	247342	709592	2.86887	49.4633	296.78	1.30167					12:0	1.12149	1.12487	1.12123	1.12253	0.00165754	0.000212		12:0	0.032413	0.02855	0.0313192	0.0307607	0.00162579	0.001017
18:1n9 (3)	Supernatant	251494	725802	2.88595	49.7578	298.547	1.30942
16:1n7 (1)	Supernatant	255678	625724	2.44731	42.195	253.17	1.11039	1.14686	0.0291039
16:1n7 (2)	Supernatant	239010	622452	2.6043	44.9017	269.41	1.18162
16:1n7 (3)	Supernatant	252562	639349	2.53146	43.6458	261.875	1.14857
14:1n5 (1)	Supernatant	255601	624967	2.44509	42.1567	252.94	1.10939	1.11382	0.00359925
14:1n5 (2)	Supernatant	250732	617932	2.46452	42.4917	254.95	1.1182
14:1n5 (3)	Supernatant	243104	596817	2.45499	42.3273	253.964	1.11388
12:1 (1)	Supernatant	281443	662961	2.35557	40.6133	243.68	1.06877	1.09995	0.0256246
12:1 (2)	Supernatant	258465	644588	2.4939	42.9983	257.99	1.13154
12:1 (3)	Supernatant	258051	625355	2.42338	41.7824	250.695	1.09954
24:0 (1)	Supernatant	274848	680317	2.47525	42.6767	256.06	1.12307	1.18544	0.0504299
24:0 (2)	Supernatant	256073	703550	2.74746	47.37	284.22	1.24658
24:0 (3)	Supernatant	291599	762664	2.61545	45.094	270.564	1.18668
20:0 (1)	Supernatant	269586	680895	2.52571	43.5467	261.28	1.14596	1.15264	0.00573013
20:0 (2)	Supernatant	266180	680502	2.55654	44.0783	264.47	1.15996
20:0 (3)	Supernatant	261755	664593	2.53899	43.7757	262.654	1.15199
14:0 (1)	Supernatant	264726	740965	2.79898	48.2583	289.55	1.26996	1.25836	0.0665606
14:0 (2)	Supernatant	259972	764045	2.93896	50.6717	304.03	1.33346
14:0 (3)	Supernatant	260294	672172	2.58235	44.5233	267.14	1.17167
12:0 (1)	Supernatant	264105	652807	2.47177	42.6167	255.7	1.12149	1.12253	0.00165754
12:0 (2)	Supernatant	270332	670211	2.47921	42.745	256.47	1.12487
12:0 (3)	Supernatant	280054	692067	2.47119	42.6067	255.64	1.12123

## Sheet: Figure 4a
Mode				Fluorescence Top Reading
Excitation Wavelength				350	nm
Emission Wavelength				435/500	nm
Excitation Bandwidth				5	nm
Emission Bandwidth				5	nm
Gain				100	Manual
A435
<>	Res+ (1)	Res+ (2)	Res+ (3)	LA (1)	LA (2)	LA (3)	tPAL (1)	tPAL (2)	tPAL (3)	RES - (1)	RES - (2)	RES - (3)
0	1052	990	993	985	995	1025	989	1002	987	1047	980	1109
24	998	987	964	598	587	578	759	785	767	1009	1023	1012
48	953	902	917	658	669	679	804	812	820	1235	1322	1225
72	973	982	987	648	651	688	802	822	826	1322	1299	1348
A500
<>	Res+ (1)	Res+ (2)	Res+ (3)	LA (1)	LA (2)	LA (3)	tPAL (1)	tPAL (2)	tPAL (3)	RES - (1)	RES - (2)	RES - (3)
0	594	572	604	616	614	582	590	623	583	652	616	702
24	523	520	526	458	459	426	512	546	541	577	605	641
48	458	425	422	478	467	468	522	541	522	690	778	753
72	448	427	428	444	487	488	535	541	519	639	737	699
A435-A500
<>	Res+ (1)	Res+ (2)	Res+ (3)	LA (1)	LA (2)	LA (3)	tPAL (1)	tPAL (2)	tPAL (3)	RES - (1)	RES - (2)	RES - (3)
0	458	418	389	369	381	443	399	379	404	395	364	407
24	475	467	438	140	128	152	247	239	226	432	418	371
48	495	477	495	180	202	211	282	271	298	545	544	472
72	525	555	559	204	164	200	267	281	307	683	562	649
A435+A500
<>	Res+ (1)	Res+ (2)	Res+ (3)	LA (1)	LA (2)	LA (3)	tPAL (1)	tPAL (2)	tPAL (3)	RES - (1)	RES - (2)	RES - (3)
0	1646	1562	1597	1601	1609	1607	1579	1625	1570	1699	1596	1811
24	1521	1507	1490	1056	1046	1004	1271	1331	1308	1586	1628	1653
48	1411	1327	1339	1136	1136	1147	1326	1353	1342	1925	2100	1978
72	1421	1409	1415	1092	1138	1176	1337	1363	1345	1961	2036	2047
GP[-]
<>	Res+ (1)	Res+ (2)	Res+ (3)	LA (1)	LA (2)	LA (3)	tPAL (1)	tPAL (2)	tPAL (3)	RES - (1)	RES - (2)	RES - (3)
0	0.27825	0.267606	0.243582	0.230481	0.236793	0.275669	0.252692	0.233231	0.257325	0.23249	0.22807	0.224738
24	0.312295	0.309887	0.29396	0.132576	0.122371	0.151394	0.194335	0.179564	0.172783	0.272383	0.256757	0.22444
48	0.350815	0.359457	0.369679	0.158451	0.177817	0.183958	0.21267	0.200296	0.222057	0.283117	0.259048	0.238625
72	0.369458	0.393896	0.395053	0.186813	0.144112	0.170068	0.199701	0.206163	0.228253	0.348292	0.276031	0.317049
Figure 4a
+RES					LA					tPAL					RES-
Res+ (1)	Res+ (2)	Res+ (3)	Mean	SD	LA (1)	LA (2)	LA (3)	Mean	SD	tPAL (1)	tPAL (2)	tPAL (3)	Mean	SD	RES - (1)	RES - (2)	RES - (3)	Mean	SD
0.278206	0.267089	0.243283	0.262859	0.0145679	0.230189	0.236607	0.275076	0.247291	0.0198212	0.252057	0.233083	0.257274	0.247471	0.0103948	0.232231	0.227769	0.224419	0.22814	0.00319998
0.312295	0.309887	0.29396	0.30538	0.00813528	0.132576	0.122371	0.151394	0.135447	0.0120215	0.194335	0.179564	0.172783	0.182227	0.00899796	0.271827	0.256757	0.224419	0.251001	0.0197775
0.350815	0.359457	0.369679	0.359984	0.00771012	0.158451	0.177817	0.183958	0.173409	0.0108699	0.21267	0.200296	0.222057	0.211674	0.00891174	0.283099	0.258894	0.23836	0.260118	0.0182848
0.369458	0.397594	0.395053	0.387368	0.0127068	0.186813	0.144112	0.170068	0.166998	0.0175671	0.199701	0.206163	0.228253	0.211372	0.0122245	0.317469	0.28383	0.273109	0.291469	0.0188983
	P-Value			P-Value			P-Value
Time		Res-			+Res + LA			+Res + tPAL
24	Res+	0.022837		Res+	7.8e-05		Res+	0.000137
48		0.00206			3.8e-05			5.9e-05
72		0.00399			0.000136			0.000146

## Sheet: Figure 4b
Mode				Fluorescence Top Reading
Excitation Wavelength				350	nm
Emission Wavelength				435/500	nm
Excitation Bandwidth				5	nm
Emission Bandwidth				5	nm
Gain				100	Manual
A435
Cycle Nr.	0	3	6	9	12	15	18	21	24	27	30	33	36	39	42	45	48	51	54	57	60
RES - (1)	880	864	846	839	880	846	815	804	776	764	758	733	726	705	704	706	701	685	696	703	691
RES - (2)	882	878	849	856	882	849	831	810	787	776	778	763	762	732	733	710	700	700	690	691	681
RES - (3)	896	896	870	864	896	870	839	811	789	775	777	743	743	723	718	702	703	692	704	695	691
+RES+LA (1)	706	705	715	717	706	715	720	705	701	712	707	716	728	708	711	715	709	716	719	707	697
+RES+LA (2)	718	708	710	704	718	710	711	696	702	697	701	696	693	682	705	686	691	691	689	708	688
+RES+LA (3)	674	684	690	690	910	876	845	834	806	794	788	763	756	735	734	736	731	715	736	733	721
+RES+tPAL (1)	723	727	729	742	723	729	743	750	742	743	751	757	748	736	742	729	722	719	725	734	721
+RES+tPAL (2)	754	744	750	750	754	750	753	737	732	744	737	742	752	721	730	730	728	728	723	726	715
+RES+tPAL (3)	798	792	765	768	798	765	765	743	739	736	726	744	749	717	748	734	732	727	726	725	703
RES + (1)	804	795	705	710	750	739	776	766	701	709	707	713	751	756	733	740	716	727	757	747	726
RES +(2)	810	796	696	697	737	737	787	785	702	697	701	700	737	742	763	767	696	697	742	746	762
RES + (3)	811	808	685	677	743	741	789	780	683	694	695	696	726	742	743	742	702	695	744	739	743
A500
Cycle Nr.	0	3	6	9	12	15	18	21	24	27	30	33	36	39	42	45	48	51	54	57	60
RES - (1)	496	486	476	472	507	495	466	463	450	445	435	427	421	409	421	407	403	400	412	406	400
RES - (2)	510	520	490	493	502	482	477	469	464	456	454	452	442	428	425	422	420	403	409	406	396
RES - (3)	545	560	529	525	512	498	485	471	459	460	453	448	437	431	427	423	416	408	418	414	402
+RES+LA (1)	441	427	439	413	690	671	661	649	641	622	632	627	625	620	626	609	607	603	610	613	596
+RES+LA (2)	443	424	437	424	646	646	639	646	646	656	661	653	671	648	656	648	636	628	639	638	631
+RES+LA (3)	383	420	433	390	689	703	701	711	715	725	723	725	742	729	731	715	726	725	723	726	704
+RES+tPAL (1)	431	437	445	467	614	588	558	544	521	518	516	510	502	500	502	488	488	488	489	486	472
+RES+tPAL (2)	468	445	450	456	610	591	562	547	539	530	531	527	505	504	510	503	497	490	493	496	485
+RES+tPAL (3)	471	445	455	459	600	575	551	546	547	536	528	534	529	526	520	507	511	494	502	498	486
RES + (1)	474	467	418	418	485	306	264	210	199	202	192	180	175	178	178	188	179	184	179	187	176
RES +(2)	473	458	405	408	461	370	266	210	200	221	231	216	181	179	180	191	187	195	196	187	176
RES + (3)	462	475	402	423	394	390	277	215	178	235	246	228	186	189	190	200	195	206	202	193	177
A435-A500
Cycle Nr.	0	3	6	9	12	15	18	21	24	27	30	33	36	39	42	45	48	51	54	57	60
RES - (1)	384	378	370	367	373	351	349	341	326	319	323	306	305	296	283	299	298	285	284	297	291
RES - (2)	372	358	359	363	380	367	354	341	323	320	324	311	320	304	308	288	280	297	281	285	285
RES - (3)	351	336	341	339	384	372	354	340	330	315	324	295	306	292	291	279	287	284	286	281	289
+RES+LA (1)	265	278	276	304	16	44	59	56	60	90	75	89	103	88	85	106	102	113	109	94	101
+RES+LA (2)	275	284	273	280	72	64	72	50	56	41	40	43	22	34	49	38	55	63	50	70	57
+RES+LA (3)	291	264	257	300	221	173	144	123	91	69	65	38	14	6	3	21	5	-10	13	7	17
+RES+tPAL (1)	292	290	284	275	109	141	185	206	221	225	235	247	246	236	240	241	234	231	236	248	249
+RES+tPAL (2)	286	299	300	294	144	159	191	190	193	214	206	215	247	217	220	227	231	238	230	230	230
+RES+tPAL (3)	327	347	310	309	198	190	214	197	192	200	198	210	220	191	228	227	221	233	224	227	217
RES + (1)	330	328	287	292	265	433	512	556	502	507	515	533	576	578	555	552	537	543	578	560	550
RES +(2)	337	338	291	289	276	367	521	575	502	476	470	484	556	563	583	576	509	502	546	559	586
RES + (3)	349	333	283	254	349	351	512	565	505	459	449	468	540	553	553	542	507	489	542	546	566
A435+A500
Cycle Nr.	0	3	6	9	12	15	18	21	24	27	30	33	36	39	42	45	48	51	54	57	60
RES - (1)	1376	1350	1322	1311	1387	1341	1281	1267	1226	1209	1193	1160	1147	1114	1125	1113	1104	1085	1108	1109	1091
RES - (2)	1392	1398	1339	1349	1384	1331	1308	1279	1251	1232	1232	1215	1204	1160	1158	1132	1120	1103	1099	1097	1077
RES - (3)	1441	1456	1399	1389	1408	1368	1324	1282	1248	1235	1230	1191	1180	1154	1145	1125	1119	1100	1122	1109	1093
+RES+LA (1)	1147	1132	1154	1130	1396	1386	1381	1354	1342	1334	1339	1343	1353	1328	1337	1324	1316	1319	1329	1320	1293
+RES+LA (2)	1161	1132	1147	1128	1364	1356	1350	1342	1348	1353	1362	1349	1364	1330	1361	1334	1327	1319	1328	1346	1319
+RES+LA (3)	1057	1104	1123	1080	1599	1579	1546	1545	1521	1519	1511	1488	1498	1464	1465	1451	1457	1440	1459	1459	1425
+RES+tPAL (1)	1154	1164	1174	1209	1337	1317	1301	1294	1263	1261	1267	1267	1250	1236	1244	1217	1210	1207	1214	1220	1193
+RES+tPAL (2)	1222	1189	1200	1206	1364	1341	1315	1284	1271	1274	1268	1269	1257	1225	1240	1233	1225	1218	1216	1222	1200
+RES+tPAL (3)	1269	1237	1220	1227	1398	1340	1316	1289	1286	1272	1254	1278	1278	1243	1268	1241	1243	1221	1228	1223	1189
RES + (1)	1278	1262	1123	1128	1235	1045	1040	976	900	911	899	893	926	934	911	928	895	911	936	934	902
RES +(2)	1283	1254	1101	1105	1198	1107	1053	995	902	918	932	916	918	921	943	958	883	892	938	933	938
RES + (3)	1273	1283	1087	1100	1137	1131	1066	995	861	929	941	924	912	931	933	942	897	901	946	932	920
GP [-]
Cycle Nr.	0	3	6	9	12	15	18	21	24	27	30	33	36	39	42	45	48	51	54	57	60
RES - (1)	0.27907	0.28	0.279879	0.279939	0.268926	0.261745	0.272443	0.26914	0.265905	0.263854	0.270746	0.263793	0.265911	0.265709	0.251556	0.268643	0.269928	0.262673	0.256318	0.267809	0.266728
RES - (2)	0.267241	0.25608	0.268111	0.269088	0.274566	0.275733	0.270642	0.266615	0.258193	0.25974	0.262987	0.255967	0.265781	0.262069	0.265976	0.254417	0.25	0.269266	0.255687	0.259799	0.264624
RES - (3)	0.243581	0.230769	0.243746	0.24406	0.272727	0.27193	0.267372	0.265211	0.264423	0.255061	0.263415	0.247691	0.259322	0.253033	0.254148	0.248	0.256479	0.258182	0.254902	0.253381	0.26441
+RES+LA (1)	0.231037	0.245583	0.239168	0.269027	0.0114613	0.031746	0.0427227	0.0413589	0.0447094	0.0674663	0.0560119	0.0662695	0.0761271	0.0662651	0.0635752	0.0800604	0.0775076	0.085671	0.0820166	0.0712121	0.0781129
+RES+LA (2)	0.236865	0.250883	0.238012	0.248227	0.0527859	0.0471976	0.0533333	0.0372578	0.041543	0.030303	0.0293686	0.0318755	0.016129	0.0255639	0.0360029	0.0284858	0.0414469	0.0477635	0.0376506	0.0520059	0.0432146
+RES+LA (3)	0.275307	0.23913	0.228851	0.277778	0.138211	0.109563	0.0931436	0.0796117	0.0598291	0.0454246	0.0430179	0.0255376	0.00934579	0.00409836	0.00204778	0.0144728	0.00343171	-0.00694444	0.00891021	0.00479781	0.0119298
+RES+tPAL (1)	0.253033	0.249141	0.241908	0.227461	0.0815258	0.107062	0.142198	0.159196	0.17498	0.17843	0.185478	0.194949	0.1968	0.190939	0.192926	0.198028	0.193388	0.191384	0.194399	0.203279	0.208718
+RES+tPAL (2)	0.234043	0.251472	0.25	0.243781	0.105572	0.118568	0.145247	0.147975	0.151849	0.167975	0.162461	0.169425	0.1965	0.177143	0.177419	0.184104	0.188571	0.195402	0.189145	0.188216	0.191667
+RES+tPAL (3)	0.257683	0.280517	0.254098	0.251834	0.141631	0.141791	0.162614	0.152832	0.1493	0.157233	0.157895	0.164319	0.172144	0.15366	0.179811	0.182917	0.177796	0.190827	0.18241	0.185609	0.182506
RES + (1)	0.258216	0.259905	0.255565	0.258865	0.214575	0.414354	0.492308	0.569672	0.557778	0.556531	0.572859	0.596865	0.62203	0.618844	0.609221	0.594828	0.6	0.596048	0.617521	0.599572	0.609756
RES +(2)	0.262666	0.269537	0.264305	0.261538	0.230384	0.331527	0.494777	0.577889	0.556541	0.518519	0.504292	0.528384	0.605664	0.611292	0.61824	0.601253	0.576444	0.56278	0.58209	0.599143	0.624733
RES + (3)	0.274156	0.259548	0.26035	0.230909	0.306948	0.310345	0.4803	0.567839	0.586527	0.49408	0.477152	0.506494	0.592105	0.593985	0.592712	0.575372	0.565217	0.54273	0.572939	0.585837	0.615217

## Sheet: Figure 4c+d
											X-Y box fluctuations																				Mean Square Displacement
	units for the absolute values:	kT/nm2			cm2/s e10-3						"-RES (control)					"+RES					"+RES +LIN					"+RES +TPA					"-RES (control)					"+RES					"+RES +LA					"+RES +TPAL
		membrane lateral			Lateral diffusion coefficient of POPG							X	Y				X	Y				X	Y				X	Y				POPG					POPG					POPG					POPG
values:		compressibility	compressibility err	P-value	Diff coef.	Diff coef. err	P-value				time (ps)	(nm)	(nm)			time (ps)	(nm)	(nm)			time (ps)	(nm)	(nm)			time (ps)	(nm)	(nm)			time (ns)	MSD (nm^2/s)				time (ns)	MSD (nm^2/s)				time (ns)	MSD (nm^2/s)				time (ns)	MSD (nm^2/s)
absolute	control	31.4	1.57	0.006068	0.057	0.002	2.5e-05				0	30.6733	30.6733			0	30.3642	30.3642			0	31.0987	31.0987			0	30.7575	30.7575			0	0				0	0				0	0				0	0
	+ resver	63.34	3.167		0.021	0.002					5	30.6638	30.6638			5	30.33	30.33			5	30.9151	30.9151			5	30.6959	30.6959			1	0.637336				1	0.473343				1	0.586065				1	0.544476
	+ res + linoleic	18.27	0.9135	0.002663	0.064	0.002	1.2e-05				10	30.6767	30.6767			10	30.2818	30.2818			10	30.8713	30.8713			10	30.597	30.597			2	0.972199				2	0.715621				2	0.898499				2	0.835686
	+ res + palmitel.	32.07	1.6035	0.006376	0.08	0.002	9e-06				15	30.6981	30.6981			15	30.2387	30.2387			15	30.7909	30.7909			15	30.5237	30.5237			3	12623				3	0.92115				3	117667				3	10844
											20	30.7008	30.7008			20	30.2075	30.2075			20	30.7339	30.7339			20	30.4561	30.4561			4	153593				4	110484				4	143478				4	131964
relative to control	control	1			1	0.0350877					25	30.7149	30.7149			25	30.1881	30.1881			25	30.6593	30.6593			25	30.3881	30.3881			5	180481				5	1281				5	168477				5	154315
in %	+ resver	2.0172			0.368421	0.0952381					30	30.7194	30.7194			30	30.146	30.146			30	30.5982	30.5982			30	30.3302	30.3302			6	206749				6	145235				6	192629				6	176061
	+ res + linoleic	0.581847			1.12281	0.03125					35	30.7178	30.7178			35	30.0978	30.0978			35	30.5404	30.5404			35	30.2858	30.2858			7	23254				7	162088				7	216013				7	197457
	+ res + palmitel.	1.02134			1.40351	0.025					40	30.7739	30.7739			40	30.0557	30.0557			40	30.4984	30.4984			40	30.2444	30.2444			8	257872				8	178683				8	239031				8	218664
											45	30.8125	30.8125			45	30.0237	30.0237			45	30.4534	30.4534			45	30.2036	30.2036			9	282796				9	195158				9	261674				9	239997
											50	30.8055	30.8055			50	29.9979	29.9979			50	30.4036	30.4036			50	30.1618	30.1618			10	307611				10	211404				10	284048				10	261109
											55	30.806	30.806			55	29.9764	29.9764			55	30.3781	30.3781			55	30.1082	30.1082			11	332375				11	227219				11	305841				11	281864
											60	30.8299	30.8299			60	29.9378	29.9378			60	30.3512	30.3512			60	30.0654	30.0654			12	357151				12	242135				12	327797				12	302344
											65	30.8497	30.8497			65	29.926	29.926			65	30.3251	30.3251			65	30.022	30.022			13	381807				13	257041				13	349544				13	323351
											70	30.8763	30.8763			70	29.8939	29.8939			70	30.2815	30.2815			70	29.9785	29.9785			14	406474				14	27189				14	371063				14	344026
											75	30.8897	30.8897			75	29.8611	29.8611			75	30.2361	30.2361			75	29.943	29.943			15	431224				15	286749				15	392711				15	364713
											80	30.8968	30.8968			80	29.8409	29.8409			80	30.2018	30.2018			80	29.907	29.907			16	456091				16	301194				16	413623				16	38528
											85	30.9021	30.9021			85	29.8072	29.8072			85	30.1624	30.1624			85	29.8742	29.8742			17	480909				17	315129				17	434649				17	405624
											90	30.8901	30.8901			90	29.754	29.754			90	30.1042	30.1042			90	29.8713	29.8713			18	505694				18	32867				18	455552				18	425914
											95	30.8901	30.8901			95	29.7151	29.7151			95	30.075	30.075			95	29.8628	29.8628			19	530457				19	341807				19	476514				19	446206
											100	30.8928	30.8928			100	29.684	29.684			100	30.054	30.054			100	29.8562	29.8562			20	555153				20	355105				20	497622				20	466904
											105	30.9161	30.9161			105	29.6563	29.6563			105	30.0301	30.0301			105	29.833	29.833			21	579999				21	368284				21	518659				21	487093
											110	30.9465	30.9465			110	29.6326	29.6326			110	30.0017	30.0017			110	29.7859	29.7859			22	60462				22	381043				22	539552				22	507548
											115	30.9329	30.9329			115	29.5861	29.5861			115	29.9578	29.9578			115	29.7712	29.7712			23	629403				23	394048				23	560549				23	528543
											120	30.9536	30.9536			120	29.5741	29.5741			120	29.9262	29.9262			120	29.7547	29.7547			24	654314				24	406541				24	581392				24	548846
											125	30.9917	30.9917			125	29.5633	29.5633			125	29.901	29.901			125	29.7175	29.7175			25	67878				25	419331				25	602164				25	568942
											130	30.9998	30.9998			130	29.546	29.546			130	29.88	29.88			130	29.6873	29.6873			26	703173				26	432264				26	622605				26	58934
											135	31.0021	31.0021			135	29.5192	29.5192			135	29.8553	29.8553			135	29.6572	29.6572			27	72768				27	444895				27	642377				27	609425
											140	31.0089	31.0089			140	29.5267	29.5267			140	29.8387	29.8387			140	29.6351	29.6351			28	75181				28	457682				28	66255				28	629667
											145	31.0225	31.0225			145	29.5144	29.5144			145	29.8156	29.8156			145	29.6196	29.6196			29	776021				29	470507				29	682751				29	649627
											150	31.0303	31.0303			150	29.507	29.507			150	29.7943	29.7943			150	29.6135	29.6135			30	79988				30	483663				30	702719				30	669601
											155	31.0055	31.0055			155	29.4797	29.4797			155	29.7746	29.7746			155	29.5852	29.5852			31	823556				31	497142				31	722482				31	690137
											160	31.0111	31.0111			160	29.4411	29.4411			160	29.7537	29.7537			160	29.5562	29.5562			32	847324				32	510641				32	742346				32	710604
											165	31.0569	31.0569			165	29.4255	29.4255			165	29.7349	29.7349			165	29.5276	29.5276			33	87101				33	524351				33	761716				33	731651
											170	31.0841	31.0841			170	29.4212	29.4212			170	29.7118	29.7118			170	29.5151	29.5151			34	894306				34	537548				34	780931				34	752547
											175	31.098	31.098			175	29.3955	29.3955			175	29.7088	29.7088			175	29.4814	29.4814			35	917602				35	550959				35	80009				35	773449
											180	31.1052	31.1052			180	29.3743	29.3743			180	29.689	29.689			180	29.4689	29.4689			36	940882				36	564695				36	819571				36	794643
											185	31.1272	31.1272			185	29.3298	29.3298			185	29.6466	29.6466			185	29.4558	29.4558			37	964309				37	579075				37	838902				37	815114
											190	31.1301	31.1301			190	29.3233	29.3233			190	29.6082	29.6082			190	29.4318	29.4318			38	987885				38	593457				38	857809				38	835715
											195	31.141	31.141			195	29.3343	29.3343			195	29.5766	29.5766			195	29.4353	29.4353			39	101167				39	607724				39	877727				39	856391
											200	31.1653	31.1653			200	29.3315	29.3315			200	29.5723	29.5723			200	29.43	29.43			40	103537				40	622181				40	897646				40	877431
											205	31.1825	31.1825			205	29.3232	29.3232			205	29.5625	29.5625			205	29.4394	29.4394			41	105902				41	637273				41	917154				41	898295
											210	31.1983	31.1983			210	29.3134	29.3134			210	29.553	29.553			210	29.4193	29.4193			42	108275				42	652626				42	936256				42	920211
											215	31.2194	31.2194			215	29.2947	29.2947			215	29.5649	29.5649			215	29.3957	29.3957			43	110679				43	66738				43	955412				43	942516
											220	31.2458	31.2458			220	29.2695	29.2695			220	29.5651	29.5651			220	29.3835	29.3835			44	113089				44	681846				44	973918				44	965082
											225	31.2649	31.2649			225	29.2298	29.2298			225	29.5355	29.5355			225	29.3736	29.3736			45	115487				45	696797				45	992379				45	98776
											230	31.2712	31.2712			230	29.2015	29.2015			230	29.5195	29.5195			230	29.3321	29.3321			46	117879				46	711473				46	10109				46	101046
											235	31.2651	31.2651			235	29.1899	29.1899			235	29.5053	29.5053			235	29.3224	29.3224			47	120294				47	726127				47	102925				47	10328
											240	31.2729	31.2729			240	29.1751	29.1751			240	29.4802	29.4802			240	29.3253	29.3253			48	122683				48	740679				48	104844				48	105556
											245	31.2827	31.2827			245	29.1743	29.1743			245	29.4556	29.4556			245	29.3181	29.3181			49	125064				49	755417				49	106752				49	107786
											250	31.2616	31.2616			250	29.1524	29.1524			250	29.4318	29.4318			250	29.2947	29.2947			50	127431				50	770457				50	10.87				50	110056
											255	31.2642	31.2642			255	29.1184	29.1184			255	29.3991	29.3991			255	29.2713	29.2713			51	129815				51	785424				51	110622				51	112354
											260	31.2843	31.2843			260	29.0735	29.0735			260	29.3585	29.3585			260	29.2434	29.2434			52	132222				52	800168				52	112595				52	11468
											265	31.3047	31.3047			265	29.0378	29.0378			265	29.329	29.329			265	29.2225	29.2225			53	134567				53	814721				53	114618				53	117012
											270	31.3166	31.3166			270	29.0294	29.0294			270	29.3146	29.3146			270	29.22	29.22			54	136984				54	829497				54	116676				54	119333
											275	31.3354	31.3354			275	29.0326	29.0326			275	29.3186	29.3186			275	29.2045	29.2045			55	139408				55	844478				55	118728				55	121656
											280	31.3513	31.3513			280	29.0181	29.0181			280	29.3198	29.3198			280	29.1919	29.1919			56	141823				56	859784				56	12078				56	123883
											285	31.3588	31.3588			285	29.004	29.004			285	29.3069	29.3069			285	29.1788	29.1788			57	144265				57	875235				57	122806				57	126118
											290	31.3447	31.3447			290	28.9705	28.9705			290	29.2726	29.2726			290	29.1635	29.1635			58	146696				58	890609				58	124836				58	128271
											295	31.3356	31.3356			295	28.9606	28.9606			295	29.2498	29.2498			295	29.1514	29.1514			59	149135				59	905938				59	12684				59	130438
											300	31.3371	31.3371			300	28.9479	28.9479			300	29.2302	29.2302			300	29.0994	29.0994			60	151568				60	921184				60	128863				60	132629
											305	31.3422	31.3422			305	28.9218	28.9218			305	29.2276	29.2276			305	29.0868	29.0868			61	153985				61	936292				61	130901				61	134743
											310	31.3551	31.3551			310	28.8988	28.8988			310	29.2111	29.2111			310	29.0729	29.0729			62	156423				62	951353				62	132869				62	136906
											315	31.3893	31.3893			315	28.8875	28.8875			315	29.1802	29.1802			315	29.0422	29.0422			63	158874				63	966163				63	13487				63	13907
											320	31.3801	31.3801			320	28.8878	28.8878			320	29.1562	29.1562			320	29.0275	29.0275			64	161333				64	981178				64	136857				64	141172
											325	31.3702	31.3702			325	28.8789	28.8789			325	29.1359	29.1359			325	28.9943	28.9943			65	163815				65	995981				65	138779				65	143266
											330	31.366	31.366			330	28.8687	28.8687			330	29.1154	29.1154			330	28.9813	28.9813			66	166303				66	101104				66	140738				66	145401
											335	31.3706	31.3706			335	28.8626	28.8626			335	29.1128	29.1128			335	28.9879	28.9879			67	168753				67	102601				67	142732				67	14758
											340	31.3791	31.3791			340	28.8435	28.8435			340	29.1076	29.1076			340	28.9895	28.9895			68	171192				68	104095				68	144813				68	149778
											345	31.3921	31.3921			345	28.8211	28.8211			345	29.1126	29.1126			345	28.9958	28.9958			69	173611				69	105546				69	14689				69	151972
											350	31.3997	31.3997			350	28.8064	28.8064			350	29.0916	29.0916			350	28.987	28.987			70	176048				70	10702				70	148985				70	154154
											355	31.3966	31.3966			355	28.8015	28.8015			355	29.0766	29.0766			355	28.9859	28.9859			71	178435				71	108514				71	151071				71	156314
											360	31.4255	31.4255			360	28.7793	28.7793			360	29.0773	29.0773			360	28.9778	28.9778			72	18082				72	11003				72	153204				72	15842
											365	31.4423	31.4423			365	28.7639	28.7639			365	29.0624	29.0624			365	28.9611	28.9611			73	183212				73	111494				73	155321				73	160484
											370	31.4338	31.4338			370	28.7266	28.7266			370	29.0357	29.0357			370	28.9419	28.9419			74	185615				74	11.3				74	15747				74	162603
											375	31.4396	31.4396			375	28.703	28.703			375	29.0156	29.0156			375	28.9184	28.9184			75	188007				75	114461				75	159527				75	164669
											380	31.434	31.434			380	28.6654	28.6654			380	28.9953	28.9953			380	28.8882	28.8882			76	190399				76	115929				76	161657				76	166727
											385	31.4387	31.4387			385	28.6188	28.6188			385	28.9573	28.9573			385	28.8954	28.8954			77	192793				77	117388				77	163809				77	168847
											390	31.4721	31.4721			390	28.6202	28.6202			390	28.9317	28.9317			390	28.8733	28.8733			78	19521				78	118903				78	165966				78	170929
											395	31.4757	31.4757			395	28.6165	28.6165			395	28.9133	28.9133			395	28.8702	28.8702			79	197653				79	120413				79	168099				79	173027
											400	31.4773	31.4773			400	28.5982	28.5982			400	28.9106	28.9106			400	28.8611	28.8611			80	200092				80	121917				80	170221				80	175094
											405	31.4799	31.4799			405	28.5808	28.5808			405	28.8947	28.8947			405	28.8319	28.8319			81	202519				81	123387				81	172256				81	177208
											410	31.4867	31.4867			410	28.5781	28.5781			410	28.8695	28.8695			410	28.8125	28.8125			82	204967				82	124849				82	174279				82	17929
											415	31.5139	31.5139			415	28.5698	28.5698			415	28.8688	28.8688			415	28.78	28.78			83	207425				83	126304				83	176301				83	181404
											420	31.5166	31.5166			420	28.5549	28.5549			420	28.8714	28.8714			420	28.7604	28.7604			84	209813				84	127793				84	178355				84	183529
											425	31.5399	31.5399			425	28.5485	28.5485			425	28.8799	28.8799			425	28.7636	28.7636			85	212204				85	129248				85	180429				85	185686
											430	31.5378	31.5378			430	28.5343	28.5343			430	28.8859	28.8859			430	28.7716	28.7716			86	214604				86	130718				86	182452				86	187816
											435	31.5197	31.5197			435	28.5169	28.5169			435	28.8848	28.8848			435	28.7645	28.7645			87	216978				87	132137				87	184504				87	189945
											440	31.4994	31.4994			440	28.5133	28.5133			440	28.8496	28.8496			440	28.7647	28.7647			88	21933				88	13355				88	186554				88	192061
											445	31.5103	31.5103			445	28.5111	28.5111			445	28.8248	28.8248			445	28.746	28.746			89	221667				89	134975				89	18856				89	194185
											450	31.5335	31.5335			450	28.486	28.486			450	28.7982	28.7982			450	28.7296	28.7296			90	224054				90	136401				90	190593				90	196237
											455	31.5561	31.5561			455	28.4616	28.4616			455	28.7804	28.7804			455	28.7109	28.7109			91	226439				91	137777				91	192598				91	198236
											460	31.5597	31.5597			460	28.4515	28.4515			460	28.7763	28.7763			460	28.6859	28.6859			92	228821				92	139243				92	194622				92	200279
											465	31.5734	31.5734			465	28.4424	28.4424			465	28.7915	28.7915			465	28.6842	28.6842			93	231201				93	140703				93	196665				93	202335
											470	31.5735	31.5735			470	28.4432	28.4432			470	28.7696	28.7696			470	28.6866	28.6866			94	233569				94	142128				94	198761				94	204367
											475	31.5836	31.5836			475	28.4294	28.4294			475	28.7489	28.7489			475	28.6691	28.6691			95	235916				95	143535				95	200945				95	206458
											480	31.5876	31.5876			480	28.4112	28.4112			480	28.7432	28.7432			480	28.6364	28.6364			96	238265				96	144962				96	203145				96	208503
											485	31.5851	31.5851			485	28.3865	28.3865			485	28.7427	28.7427			485	28.6003	28.6003			97	240588				97	146353				97	205295				97	210539
											490	31.591	31.591			490	28.3832	28.3832			490	28.7329	28.7329			490	28.58	28.58			98	242877				98	14778				98	20737				98	212534
											495	31.6064	31.6064			495	28.3739	28.3739			495	28.7248	28.7248			495	28.5621	28.5621			99	245177				99	149198				99	209431				99	214554
											500	31.598	31.598			500	28.3646	28.3646			500	28.7175	28.7175			500	28.5689	28.5689			100	247473				100	150625				100	211421				100	216598
											505	31.6116	31.6116			505	28.3618	28.3618			505	28.7133	28.7133			505	28.5609	28.5609			101	249738				101	15199				101	213365				101	218608
											510	31.6286	31.6286			510	28.3206	28.3206			510	28.7068	28.7068			510	28.5558	28.5558			102	252011				102	153351				102	215324				102	22058
											515	31.6729	31.6729			515	28.289	28.289			515	28.6807	28.6807			515	28.5443	28.5443			103	25428				103	154711				103	217287				103	22252
											520	31.6787	31.6787			520	28.2735	28.2735			520	28.6559	28.6559			520	28.5287	28.5287			104	256567				104	156072				104	219267				104	224507
											525	31.6679	31.6679			525	28.2831	28.2831			525	28.6638	28.6638			525	28.5027	28.5027			105	258888				105	157425				105	221297				105	226455
											530	31.6491	31.6491			530	28.2685	28.2685			530	28.6507	28.6507			530	28.4998	28.4998			106	261153				106	158767				106	223373				106	228398
											535	31.6508	31.6508			535	28.2415	28.2415			535	28.6259	28.6259			535	28.4814	28.4814			107	263409				107	160108				107	22548				107	230296
											540	31.6668	31.6668			540	28.2475	28.2475			540	28.5986	28.5986			540	28.4715	28.4715			108	265665				108	161384				108	227543				108	232238
											545	31.6904	31.6904			545	28.2462	28.2462			545	28.6035	28.6035			545	28.4642	28.4642			109	267895				109	162682				109	229602				109	234222
											550	31.6995	31.6995			550	28.2307	28.2307			550	28.5746	28.5746			550	28.4563	28.4563			110	270138				110	163997				110	231657				110	236151
											555	31.7014	31.7014			555	28.2124	28.2124			555	28.5701	28.5701			555	28.4327	28.4327			111	272396				111	165327				111	233702				111	238138
											560	31.7036	31.7036			560	28.1906	28.1906			560	28.5604	28.5604			560	28.408	28.408			112	274646				112	166683				112	23576				112	240123
											565	31.6983	31.6983			565	28.1678	28.1678			565	28.5655	28.5655			565	28.385	28.385			113	276903				113	167995				113	237804				113	24206
											570	31.7119	31.7119			570	28.1465	28.1465			570	28.5524	28.5524			570	28.3678	28.3678			114	279164				114	169308				114	239876				114	244008
											575	31.7326	31.7326			575	28.1321	28.1321			575	28.5476	28.5476			575	28.3716	28.3716			115	281389				115	170617				115	24197				115	24588
											580	31.7267	31.7267			580	28.1159	28.1159			580	28.5262	28.5262			580	28.3787	28.3787			116	283673				116	171945				116	244033				116	247767
											585	31.7337	31.7337			585	28.12	28.12			585	28.4977	28.4977			585	28.3683	28.3683			117	285956				117	173258				117	246118				117	249649
											590	31.7443	31.7443			590	28.1182	28.1182			590	28.4915	28.4915			590	28.3671	28.3671			118	288236				118	174558				118	248162				118	251589
											595	31.74	31.74			595	28.1155	28.1155			595	28.4844	28.4844			595	28.3514	28.3514			119	290542				119	175887				119	250204				119	253493
											600	31.7417	31.7417			600	28.1089	28.1089			600	28.4797	28.4797			600	28.3395	28.3395			120	292852				120	177169				120	252231				120	255375
											605	31.7474	31.7474			605	28.0895	28.0895			605	28.4723	28.4723			605	28.324	28.324			121	295135				121	178417				121	254271				121	257272
											610	31.7335	31.7335			610	28.0833	28.0833			610	28.4826	28.4826			610	28.317	28.317			122	297428				122	179705				122	256321				122	259161
											615	31.7302	31.7302			615	28.0813	28.0813			615	28.466	28.466			615	28.3087	28.3087			123	299718				123	181006				123	258412				123	26095
											620	31.6977	31.6977			620	28.0757	28.0757			620	28.4479	28.4479			620	28.298	28.298			124	302005				124	182323				124	260535				124	262852
											625	31.7047	31.7047			625	28.0726	28.0726			625	28.4235	28.4235			625	28.2931	28.2931			125	304273				125	183638				125	262693				125	264715
											630	31.6748	31.6748			630	28.069	28.069			630	28.4077	28.4077			630	28.2989	28.2989			126	306525				126	184988				126	264818				126	266626
											635	31.6724	31.6724			635	28.0577	28.0577			635	28.378	28.378			635	28.2946	28.2946			127	30.88				127	186276				127	266877				127	268567
											640	31.6907	31.6907			640	28.0295	28.0295			640	28.3542	28.3542			640	28.2734	28.2734			128	311069				128	187595				128	268931				128	270537
											645	31.6916	31.6916			645	27.9991	27.9991			645	28.3283	28.3283			645	28.2651	28.2651			129	313376				129	188898				129	27098				129	272447
											650	31.6827	31.6827			650	27.9878	27.9878			650	28.3215	28.3215			650	28.2709	28.2709			130	315703				130	190248				130	273087				130	274407
											655	31.687	31.687			655	27.9735	27.9735			655	28.3269	28.3269			655	28.2551	28.2551			131	318055				131	191613				131	275247				131	276344
											660	31.699	31.699			660	27.9499	27.9499			660	28.3273	28.3273			660	28.2377	28.2377			132	320419				132	19299				132	27736				132	278294
											665	31.6973	31.6973			665	27.9466	27.9466			665	28.3318	28.3318			665	28.2377	28.2377			133	322789				133	194397				133	279521				133	280259
											670	31.6869	31.6869			670	27.9603	27.9603			670	28.3112	28.3112			670	28.2372	28.2372			134	325118				134	195812				134	281698				134	28216
											675	31.6858	31.6858			675	27.9634	27.9634			675	28.3104	28.3104			675	28.2058	28.2058			135	327462				135	197222				135	28.39				135	284095
											680	31.6949	31.6949			680	27.9579	27.9579			680	28.3084	28.3084			680	28.2014	28.2014			136	329785				136	19862				136	286085				136	286051
											685	31.6978	31.6978			685	27.974	27.974			685	28.3012	28.3012			685	28.2197	28.2197			137	332104				137	200036				137	288254				137	287997
											690	31.697	31.697			690	27.9842	27.9842			690	28.2781	28.2781			690	28.2149	28.2149			138	334436				138	201414				138	290392				138	28996
											695	31.7005	31.7005			695	27.9603	27.9603			695	28.2667	28.2667			695	28.2065	28.2065			139	336784				139	20277				139	292505				139	291878
											700	31.6759	31.6759			700	27.953	27.953			700	28.2551	28.2551			700	28.1842	28.1842			140	339084				140	204084				140	294632				140	293746
											705	31.6796	31.6796			705	27.9523	27.9523			705	28.2486	28.2486			705	28.153	28.153			141	341376				141	205472				141	296823				141	295612
											710	31.6717	31.6717			710	27.9432	27.9432			710	28.2547	28.2547			710	28.147	28.147			142	343656				142	206854				142	299056				142	297551
											715	31.6663	31.6663			715	27.9332	27.9332			715	28.2543	28.2543			715	28.1385	28.1385			143	345932				143	208242				143	301279				143	299479
											720	31.6566	31.6566			720	27.9236	27.9236			720	28.2588	28.2588			720	28.1317	28.1317			144	348221				144	20954				144	303546				144	301425
											725	31.6549	31.6549			725	27.9151	27.9151			725	28.2335	28.2335			725	28.1221	28.1221			145	350489				145	210775				145	305844				145	303389
											730	31.6641	31.6641			730	27.8985	27.8985			730	28.2201	28.2201			730	28.1111	28.1111			146	35275				146	212042				146	308068				146	305351
											735	31.6753	31.6753			735	27.8881	27.8881			735	28.2147	28.2147			735	28.0867	28.0867			147	355006				147	213298				147	310249				147	307333
											740	31.685	31.685			740	27.8907	27.8907			740	28.2089	28.2089			740	28.0801	28.0801			148	357268				148	214532				148	31.24				148	309358
											745	31.7177	31.7177			745	27.8958	27.8958			745	28.2016	28.2016			745	28.0832	28.0832			149	359499				149	215794				149	314554				149	311381
											750	31.725	31.725			750	27.9062	27.9062			750	28.1899	28.1899			750	28.0726	28.0726			150	361708				150	217045				150	316657				150	313436
											755	31.7411	31.7411			755	27.9017	27.9017			755	28.1915	28.1915			755	28.0601	28.0601			151	363903				151	218237				151	318757				151	315482
											760	31.7511	31.7511			760	27.8921	27.8921			760	28.21	28.21			760	28.0366	28.0366			152	366075				152	219409				152	320809				152	317469
											765	31.7465	31.7465			765	27.8909	27.8909			765	28.1997	28.1997			765	28.0341	28.0341			153	368243				153	220608				153	322826				153	319532
											770	31.7335	31.7335			770	27.8762	27.8762			770	28.1875	28.1875			770	28.0265	28.0265			154	370406				154	221801				154	32488				154	32158
											775	31.7229	31.7229			775	27.8807	27.8807			775	28.1674	28.1674			775	28.0182	28.0182			155	372573				155	223031				155	326986				155	323634
											780	31.7488	31.7488			780	27.8711	27.8711			780	28.1565	28.1565			780	28.0223	28.0223			156	374711				156	224243				156	32909				156	32565
											785	31.7455	31.7455			785	27.8766	27.8766			785	28.1527	28.1527			785	28.002	28.002			157	376841				157	225475				157	331152				157	327657
											790	31.7541	31.7541			790	27.8542	27.8542			790	28.1539	28.1539			790	27.9802	27.9802			158	378949				158	226717				158	333228				158	329676
											795	31.7388	31.7388			795	27.8337	27.8337			795	28.1467	28.1467			795	27.9562	27.9562			159	381087				159	22797				159	33537				159	331741
											800	31.765	31.765			800	27.81	27.81			800	28.141	28.141			800	27.931	27.931			160	38323				160	229267				160	337501				160	333886
											805	31.7567	31.7567			805	27.8138	27.8138			805	28.1272	28.1272			805	27.9101	27.9101			161	38536				161	230682				161	339671				161	335988
											810	31.7479	31.7479			810	27.8162	27.8162			810	28.1109	28.1109			810	27.8932	27.8932			162	387473				162	232108				162	34189				162	338148
											815	31.7499	31.7499			815	27.8085	27.8085			815	28.1131	28.1131			815	27.8982	27.8982			163	389584				163	233538				163	344079				163	340332
											820	31.7588	31.7588			820	27.7925	27.7925			820	28.0974	28.0974			820	27.8812	27.8812			164	391709				164	234922				164	346254				164	342448
											825	31.7457	31.7457			825	27.7852	27.7852			825	28.0777	28.0777			825	27.8899	27.8899			165	393825				165	236321				165	348331				165	344542
											830	31.7399	31.7399			830	27.7765	27.7765			830	28.0619	28.0619			830	27.8834	27.8834			166	395954				166	237726				166	350417				166	34657
											835	31.7342	31.7342			835	27.7768	27.7768			835	28.0477	28.0477			835	27.8814	27.8814			167	39809				167	239169				167	352473				167	348543
											840	31.7451	31.7451			840	27.7718	27.7718			840	28.0454	28.0454			840	27.9012	27.9012			168	40022				168	24068				168	35456				168	35057
											845	31.7534	31.7534			845	27.7705	27.7705			845	28.0336	28.0336			845	27.9046	27.9046			169	402333				169	242192				169	35665				169	352639
											850	31.7602	31.7602			850	27.7775	27.7775			850	28.0356	28.0356			850	27.8999	27.8999			170	404459				170	24.37				170	358798				170	354716
											855	31.7697	31.7697			855	27.7764	27.7764			855	28.0204	28.0204			855	27.8843	27.8843			171	406574				171	245226				171	360955				171	356763
											860	31.7516	31.7516			860	27.7601	27.7601			860	28.0149	28.0149			860	27.8728	27.8728			172	408713				172	246792				172	36312				172	358849
											865	31.7405	31.7405			865	27.7697	27.7697			865	28.0155	28.0155			865	27.8731	27.8731			173	410821				173	248375				173	365245				173	36096
											870	31.7526	31.7526			870	27.7509	27.7509			870	28.0106	28.0106			870	27.881	27.881			174	412936				174	249993				174	367364				174	363064
											875	31.7581	31.7581			875	27.7393	27.7393			875	28.0012	28.0012			875	27.8959	27.8959			175	41506				175	251602				175	369431				175	365199
											880	31.7372	31.7372			880	27.7434	27.7434			880	27.9941	27.9941			880	27.9125	27.9125			176	41.72				176	253125				176	371515				176	367308
											885	31.7516	31.7516			885	27.7437	27.7437			885	27.9929	27.9929			885	27.9164	27.9164			177	419332				177	254664				177	373628				177	36952
											890	31.7663	31.7663			890	27.7389	27.7389			890	27.9912	27.9912			890	27.9194	27.9194			178	421478				178	25613				178	375712				178	371695
											895	31.7836	31.7836			895	27.7407	27.7407			895	27.9976	27.9976			895	27.9202	27.9202			179	423597				179	257567				179	377818				179	373912
											900	31.7566	31.7566			900	27.7343	27.7343			900	27.9944	27.9944			900	27.9105	27.9105			180	42572				180	259016				180	379865				180	376173
											905	31.7542	31.7542			905	27.7159	27.7159			905	27.9986	27.9986			905	27.9076	27.9076			181	427871				181	260458				181	381937				181	378334
											910	31.7621	31.7621			910	27.6982	27.6982			910	27.9753	27.9753			910	27.909	27.909			182	430016				182	261822				182	384036				182	380529
											915	31.7334	31.7334			915	27.6978	27.6978			915	27.9828	27.9828			915	27.9079	27.9079			183	432144				183	263176				183	386039				183	382739
											920	31.7199	31.7199			920	27.6812	27.6812			920	27.9967	27.9967			920	27.8877	27.8877			184	434248				184	264402				184	388022				184	38492
											925	31.7094	31.7094			925	27.6827	27.6827			925	28.01	28.01			925	27.8819	27.8819			185	436375				185	265561				185	389938				185	387138
											930	31.7072	31.7072			930	27.6786	27.6786			930	28.0024	28.0024			930	27.8735	27.8735			186	438521				186	266763				186	391825				186	389345
											935	31.73	31.73			935	27.6715	27.6715			935	27.9962	27.9962			935	27.8817	27.8817			187	440676				187	268052				187	393678				187	391533
											940	31.7345	31.7345			940	27.6792	27.6792			940	27.9935	27.9935			940	27.8912	27.8912			188	442803				188	269366				188	395554				188	393761
											945	31.7414	31.7414			945	27.6818	27.6818			945	28.0013	28.0013			945	27.8894	27.8894			189	444932				189	270633				189	397428				189	396036
											950	31.7566	31.7566			950	27.6716	27.6716			950	27.9908	27.9908			950	27.9045	27.9045			190	447061				190	271894				190	399358				190	398315
											955	31.7557	31.7557			955	27.6565	27.6565			955	27.9977	27.9977			955	27.9069	27.9069			191	449194				191	273143				191	401252				191	400668
											960	31.7687	31.7687			960	27.6556	27.6556			960	28.0075	28.0075			960	27.9065	27.9065			192	451305				192	274392				192	403145				192	403103
											965	31.766	31.766			965	27.6591	27.6591			965	28.018	28.018			965	27.8941	27.8941			193	453434				193	275639				193	405025				193	405506
											970	31.7464	31.7464			970	27.6605	27.6605			970	28.0376	28.0376			970	27.8896	27.8896			194	455551				194	27696				194	40699				194	407982
											975	31.7397	31.7397			975	27.6328	27.6328			975	28.0403	28.0403			975	27.8681	27.8681			195	457704				195	278273				195	408907				195	410465
											980	31.7356	31.7356			980	27.6247	27.6247			980	28.0161	28.0161			980	27.8398	27.8398			196	459827				196	27962				196	410836				196	412967
											985	31.7545	31.7545			985	27.6279	27.6279			985	28.0036	28.0036			985	27.8247	27.8247			197	461934				197	280945				197	412809				197	415513
											990	31.7541	31.7541			990	27.6301	27.6301			990	27.9953	27.9953			990	27.8207	27.8207			198	464037				198	282298				198	414802				198	418098
											995	31.7203	31.7203			995	27.6324	27.6324			995	27.9959	27.9959			995	27.8233	27.8233			199	466127				199	283626				199	416777				199	420615
											1000	31.693	31.693			1000	27.6377	27.6377			1000	27.9884	27.9884			1000	27.829	27.829			200	468209				200	284995				200	418812				200	423142
											1005	31.7153	31.7153			1005	27.6351	27.6351			1005	27.9641	27.9641			1005	27.8375	27.8375			201	470318				201	28641				201	420898				201	425649
											1010	31.7166	31.7166			1010	27.6303	27.6303			1010	27.9618	27.9618			1010	27.8273	27.8273			202	472459				202	287802				202	42297				202	428147
											1015	31.7161	31.7161			1015	27.6316	27.6316			1015	27.9747	27.9747			1015	27.8403	27.8403			203	474559				203	289161				203	425031				203	43061
											1020	31.7304	31.7304			1020	27.6366	27.6366			1020	27.9716	27.9716			1020	27.8429	27.8429			204	476688				204	290555				204	427115				204	433115
											1025	31.7109	31.7109			1025	27.6201	27.6201			1025	27.9622	27.9622			1025	27.8244	27.8244			205	478798				205	291965				205	429169				205	435556
											1030	31.7269	31.7269			1030	27.6101	27.6101			1030	27.9416	27.9416			1030	27.8047	27.8047			206	480939				206	293368				206	431203				206	437988
											1035	31.7557	31.7557			1035	27.6025	27.6025			1035	27.9474	27.9474			1035	27.8037	27.8037			207	483104				207	294794				207	433255				207	440356
											1040	31.7673	31.7673			1040	27.6026	27.6026			1040	27.9501	27.9501			1040	27.8077	27.8077			208	485259				208	296226				208	435362				208	442748
											1045	31.7644	31.7644			1045	27.5975	27.5975			1045	27.9394	27.9394			1045	27.8073	27.8073			209	487424				209	297657				209	437576				209	445139
											1050	31.7697	31.7697			1050	27.5919	27.5919			1050	27.931	27.931			1050	27.8077	27.8077			210	489595				210	299074				210	439779				210	44758
											1055	31.7808	31.7808			1055	27.5893	27.5893			1055	27.9366	27.9366			1055	27.8181	27.8181			211	491772				211	300473				211	442024				211	450066
											1060	31.7858	31.7858			1060	27.5804	27.5804			1060	27.9379	27.9379			1060	27.8182	27.8182			212	493912				212	301876				212	444234				212	452557
											1065	31.7792	31.7792			1065	27.5845	27.5845			1065	27.9369	27.9369			1065	27.8203	27.8203			213	495989				213	303246				213	446432				213	455019
											1070	31.7795	31.7795			1070	27.5919	27.5919			1070	27.9205	27.9205			1070	27.8139	27.8139			214	498085				214	30462				214	448637				214	457543
											1075	31.7692	31.7692			1075	27.5925	27.5925			1075	27.9098	27.9098			1075	27.8168	27.8168			215	500138				215	306094				215	450849				215	460041
											1080	31.7748	31.7748			1080	27.599	27.599			1080	27.9066	27.9066			1080	27.8249	27.8249			216	502215				216	307578				216	453078				216	46253
											1085	31.7723	31.7723			1085	27.5915	27.5915			1085	27.8877	27.8877			1085	27.8302	27.8302			217	504301				217	309005				217	455271				217	465001
											1090	31.7466	31.7466			1090	27.5738	27.5738			1090	27.8698	27.8698			1090	27.8346	27.8346			218	506381				218	310434				218	457512				218	467521
											1095	31.7315	31.7315			1095	27.588	27.588			1095	27.8793	27.8793			1095	27.8235	27.8235			219	508453				219	311812				219	459718				219	470061
											1100	31.7462	31.7462			1100	27.5892	27.5892			1100	27.8731	27.8731			1100	27.8149	27.8149			220	510544				220	313232				220	461917				220	472547
											1105	31.7545	31.7545			1105	27.591	27.591			1105	27.8758	27.8758			1105	27.8027	27.8027			221	512665				221	314612				221	464101				221	47512
											1110	31.7614	31.7614			1110	27.6026	27.6026			1110	27.8632	27.8632			1110	27.8057	27.8057			222	514805				222	315922				222	466206				222	477713
											1115	31.7637	31.7637			1115	27.613	27.613			1115	27.8687	27.8687			1115	27.8075	27.8075			223	516919				223	317261				223	468273				223	480292
											1120	31.7525	31.7525			1120	27.604	27.604			1120	27.8598	27.8598			1120	27.8025	27.8025			224	519035				224	318622				224	470284				224	482841
											1125	31.7465	31.7465			1125	27.6057	27.6057			1125	27.849	27.849			1125	27.7994	27.7994			225	521116				225	319963				225	472322				225	485349
											1130	31.7585	31.7585			1130	27.6104	27.6104			1130	27.8537	27.8537			1130	27.8078	27.8078			226	523211				226	321317				226	474389				226	487894
											1135	31.7457	31.7457			1135	27.6225	27.6225			1135	27.8572	27.8572			1135	27.805	27.805			227	525309				227	322663				227	476419				227	490462
											1140	31.7435	31.7435			1140	27.6043	27.6043			1140	27.8649	27.8649			1140	27.7855	27.7855			228	527396				228	324004				228	478489				228	493104
											1145	31.7734	31.7734			1145	27.5922	27.5922			1145	27.875	27.875			1145	27.7843	27.7843			229	529447				229	325305				229	480558				229	495741
											1150	31.7827	31.7827			1150	27.5736	27.5736			1150	27.884	27.884			1150	27.7863	27.7863			230	531464				230	326589				230	482598				230	498371
											1155	31.7793	31.7793			1155	27.5683	27.5683			1155	27.8866	27.8866			1155	27.7921	27.7921			231	533538				231	327863				231	484605				231	501039
											1160	31.7857	31.7857			1160	27.5714	27.5714			1160	27.8819	27.8819			1160	27.8096	27.8096			232	535607				232	329082				232	486544				232	503656
											1165	31.8037	31.8037			1165	27.5696	27.5696			1165	27.8747	27.8747			1165	27.8132	27.8132			233	537701				233	330269				233	488471				233	506336
											1170	31.8027	31.8027			1170	27.5842	27.5842			1170	27.8663	27.8663			1170	27.8206	27.8206			234	539789				234	331439				234	490423				234	509025
											1175	31.8021	31.8021			1175	27.5775	27.5775			1175	27.8638	27.8638			1175	27.8246	27.8246			235	541904				235	332624				235	492419				235	511695
											1180	31.8093	31.8093			1180	27.5687	27.5687			1180	27.8687	27.8687			1180	27.8258	27.8258			236	54402				236	33375				236	494468				236	514289
											1185	31.825	31.825			1185	27.5736	27.5736			1185	27.8626	27.8626			1185	27.8219	27.8219			237	546186				237	334896				237	496541				237	516835
											1190	31.8444	31.8444			1190	27.5678	27.5678			1190	27.8732	27.8732			1190	27.8171	27.8171			238	548374				238	336037				238	498619				238	519389
											1195	31.841	31.841			1195	27.5663	27.5663			1195	27.8803	27.8803			1195	27.8084	27.8084			239	550554				239	337188				239	50072				239	521922
											1200	31.8346	31.8346			1200	27.579	27.579			1200	27.8719	27.8719			1200	27.7998	27.7998			240	552732				240	33835				240	502803				240	524368
											1205	31.8136	31.8136			1205	27.5744	27.5744			1205	27.8642	27.8642			1205	27.7887	27.7887			241	554931				241	339473				241	504881				241	526833
											1210	31.7985	31.7985			1210	27.5614	27.5614			1210	27.8342	27.8342			1210	27.796	27.796			242	557137				242	340571				242	506967				242	529296
											1215	31.7843	31.7843			1215	27.5387	27.5387			1215	27.8128	27.8128			1215	27.806	27.806			243	559361				243	341683				243	50903				243	531694
											1220	31.7915	31.7915			1220	27.5241	27.5241			1220	27.8021	27.8021			1220	27.7996	27.7996			244	561604				244	342811				244	511102				244	534099
											1225	31.8111	31.8111			1225	27.5146	27.5146			1225	27.791	27.791			1225	27.7847	27.7847			245	56381				245	343957				245	513152				245	536576
											1230	31.8057	31.8057			1230	27.4913	27.4913			1230	27.7983	27.7983			1230	27.7596	27.7596			246	566005				246	345075				246	515209				246	539013
											1235	31.8007	31.8007			1235	27.4901	27.4901			1235	27.817	27.817			1235	27.7345	27.7345			247	568149				247	346181				247	517334				247	54142
											1240	31.8126	31.8126			1240	27.4849	27.4849			1240	27.8097	27.8097			1240	27.7169	27.7169			248	570338				248	347285				248	519469				248	543759
											1245	31.807	31.807			1245	27.4831	27.4831			1245	27.8041	27.8041			1245	27.7242	27.7242			249	572516				249	348421				249	521595				249	546061
											1250	31.802	31.802			1250	27.4821	27.4821			1250	27.8035	27.8035			1250	27.7366	27.7366			250	574686				250	349514				250	523744				250	548312
											1255	31.7754	31.7754			1255	27.4778	27.4778			1255	27.8019	27.8019			1255	27.7409	27.7409			251	576874				251	350536				251	525936				251	550593
											1260	31.7631	31.7631			1260	27.4903	27.4903			1260	27.8088	27.8088			1260	27.7295	27.7295			252	579008				252	35155				252	528166				252	552907
											1265	31.7865	31.7865			1265	27.5054	27.5054			1265	27.8144	27.8144			1265	27.7083	27.7083			253	581132				253	352571				253	53036				253	555218
											1270	31.792	31.792			1270	27.5094	27.5094			1270	27.8019	27.8019			1270	27.71	27.71			254	583316				254	353563				254	532512				254	557505
											1275	31.7979	31.7979			1275	27.5005	27.5005			1275	27.8075	27.8075			1275	27.7167	27.7167			255	585505				255	354546				255	534699				255	559784
											1280	31.8027	31.8027			1280	27.4904	27.4904			1280	27.82	27.82			1280	27.7161	27.7161			256	587675				256	355528				256	536914				256	562034
											1285	31.8081	31.8081			1285	27.485	27.485			1285	27.8201	27.8201			1285	27.716	27.716			257	589861				257	356526				257	539145				257	564345
											1290	31.8187	31.8187			1290	27.4838	27.4838			1290	27.8034	27.8034			1290	27.7103	27.7103			258	592063				258	357532				258	541372				258	566754
											1295	31.8114	31.8114			1295	27.4809	27.4809			1295	27.8087	27.8087			1295	27.6998	27.6998			259	594283				259	358504				259	543531				259	569179
											1300	31.8149	31.8149			1300	27.469	27.469			1300	27.7956	27.7956			1300	27.689	27.689			260	59654				260	35951				260	545739				260	571693
											1305	31.8142	31.8142			1305	27.46	27.46			1305	27.8007	27.8007			1305	27.6803	27.6803			261	598742				261	360524				261	547931				261	57419
											1310	31.797	31.797			1310	27.4468	27.4468			1310	27.8102	27.8102			1310	27.671	27.671			262	600934				262	361527				262	550128				262	576762
											1315	31.8139	31.8139			1315	27.4371	27.4371			1315	27.8303	27.8303			1315	27.6633	27.6633			263	603138				263	362558				263	552307				263	579325
											1320	31.8324	31.8324			1320	27.4304	27.4304			1320	27.8312	27.8312			1320	27.6532	27.6532			264	605307				264	363616				264	554514				264	581841
											1325	31.8258	31.8258			1325	27.4331	27.4331			1325	27.8337	27.8337			1325	27.6554	27.6554			265	607467				265	364613				265	556787				265	584357
											1330	31.8163	31.8163			1330	27.4234	27.4234			1330	27.8268	27.8268			1330	27.6483	27.6483			266	609639				266	365621				266	558991				266	586827
											1335	31.7994	31.7994			1335	27.4105	27.4105			1335	27.8009	27.8009			1335	27.6354	27.6354			267	611786				267	366643				267	561181				267	589261
											1340	31.7964	31.7964			1340	27.3968	27.3968			1340	27.7765	27.7765			1340	27.6286	27.6286			268	613911				268	367697				268	563325				268	591608
											1345	31.7908	31.7908			1345	27.3985	27.3985			1345	27.7769	27.7769			1345	27.6421	27.6421			269	616056				269	368782				269	565471				269	593952
											1350	31.782	31.782			1350	27.3802	27.3802			1350	27.7789	27.7789			1350	27.6417	27.6417			270	61819				270	369889				270	567594				270	596355
											1355	31.7834	31.7834			1355	27.3787	27.3787			1355	27.7676	27.7676			1355	27.6379	27.6379			271	620345				271	371115				271	569682				271	598761
											1360	31.7786	31.7786			1360	27.3858	27.3858			1360	27.7697	27.7697			1360	27.6388	27.6388			272	622462				272	37233				272	571778				272	601145
											1365	31.7997	31.7997			1365	27.4037	27.4037			1365	27.763	27.763			1365	27.6355	27.6355			273	624592				273	373543				273	573906				273	603545
											1370	31.7901	31.7901			1370	27.406	27.406			1370	27.7638	27.7638			1370	27.6352	27.6352			274	626732				274	374747				274	57598				274	605905
											1375	31.7945	31.7945			1375	27.3934	27.3934			1375	27.7743	27.7743			1375	27.6293	27.6293			275	628832				275	375965				275	578047				275	608281
											1380	31.8014	31.8014			1380	27.3976	27.3976			1380	27.7623	27.7623			1380	27.6282	27.6282			276	630925				276	377088				276	58017				276	610679
											1385	31.809	31.809			1385	27.3881	27.3881			1385	27.7717	27.7717			1385	27.6209	27.6209			277	633022				277	378156				277	58219				277	61302
											1390	31.8129	31.8129			1390	27.3847	27.3847			1390	27.7636	27.7636			1390	27.6022	27.6022			278	635103				278	379234				278	584225				278	615344
											1395	31.7784	31.7784			1395	27.3933	27.3933			1395	27.7624	27.7624			1395	27.5851	27.5851			279	637233				279	380291				279	586164				279	617759
											1400	31.75	31.75			1400	27.3961	27.3961			1400	27.7566	27.7566			1400	27.5786	27.5786			280	639373				280	381335				280	588103				280	620235
											1405	31.7243	31.7243			1405	27.3813	27.3813			1405	27.7459	27.7459			1405	27.5752	27.5752			281	641501				281	38239				281	589996				281	622643
											1410	31.7114	31.7114			1410	27.3674	27.3674			1410	27.7296	27.7296			1410	27.5857	27.5857			282	643684				282	383447				282	591871				282	625035
											1415	31.7068	31.7068			1415	27.3364	27.3364			1415	27.7149	27.7149			1415	27.5792	27.5792			283	645838				283	384547				283	593777				283	62747
											1420	31.7178	31.7178			1420	27.3306	27.3306			1420	27.7069	27.7069			1420	27.581	27.581			284	648005				284	385564				284	595625				284	629948
											1425	31.7212	31.7212			1425	27.3422	27.3422			1425	27.6997	27.6997			1425	27.5711	27.5711			285	650183				285	386619				285	597555				285	632375
											1430	31.7113	31.7113			1430	27.3544	27.3544			1430	27.6976	27.6976			1430	27.5813	27.5813			286	652388				286	387635				286	599469				286	634757
											1435	31.7195	31.7195			1435	27.357	27.357			1435	27.6931	27.6931			1435	27.5975	27.5975			287	654587				287	38853				287	601316				287	637101
											1440	31.7245	31.7245			1440	27.3568	27.3568			1440	27.7067	27.7067			1440	27.6068	27.6068			288	656801				288	389473				288	603172				288	639476
											1445	31.7263	31.7263			1445	27.3715	27.3715			1445	27.7063	27.7063			1445	27.5888	27.5888			289	65905				289	390422				289	605012				289	641953
											1450	31.7217	31.7217			1450	27.369	27.369			1450	27.6992	27.6992			1450	27.5682	27.5682			290	661303				290	39139				290	606901				290	64449
											1455	31.719	31.719			1455	27.3603	27.3603			1455	27.7102	27.7102			1455	27.556	27.556			291	663591				291	392359				291	60878				291	646943
											1460	31.6986	31.6986			1460	27.3556	27.3556			1460	27.7173	27.7173			1460	27.5438	27.5438			292	66585				292	393323				292	610669				292	649398
											1465	31.7026	31.7026			1465	27.3538	27.3538			1465	27.7162	27.7162			1465	27.5334	27.5334			293	668125				293	394257				293	612476				293	651852
											1470	31.7064	31.7064			1470	27.3472	27.3472			1470	27.729	27.729			1470	27.5266	27.5266			294	670393				294	395175				294	614332				294	654374
											1475	31.7015	31.7015			1475	27.3504	27.3504			1475	27.749	27.749			1475	27.5291	27.5291			295	672686				295	396191				295	61622				295	656877
											1480	31.7112	31.7112			1480	27.3617	27.3617			1480	27.7607	27.7607			1480	27.5288	27.5288			296	674991				296	397219				296	618085				296	659412
											1485	31.7101	31.7101			1485	27.3641	27.3641			1485	27.7463	27.7463			1485	27.5204	27.5204			297	677314				297	398244				297	61989				297	661988
											1490	31.7042	31.7042			1490	27.3596	27.3596			1490	27.7274	27.7274			1490	27.5119	27.5119			298	679594				298	399278				298	621748				298	664512
											1495	31.7309	31.7309			1495	27.3739	27.3739			1495	27.701	27.701			1495	27.4976	27.4976			299	681893				299	400294				299	623599				299	667016
											1500	31.7164	31.7164			1500	27.3796	27.3796			1500	27.6937	27.6937			1500	27.5119	27.5119			300	684181				300	401311				300	62542				300	66954
											1505	31.7057	31.7057			1505	27.3813	27.3813			1505	27.6961	27.6961			1505	27.5187	27.5187			301	68646				301	402376				301	627239				301	672047
											1510	31.6916	31.6916			1510	27.3737	27.3737			1510	27.7116	27.7116			1510	27.5091	27.5091			302	688774				302	403433				302	629147				302	674658
											1515	31.6968	31.6968			1515	27.3787	27.3787			1515	27.7192	27.7192			1515	27.4861	27.4861			303	691099				303	404513				303	631123				303	677342
											1520	31.6826	31.6826			1520	27.378	27.378			1520	27.7223	27.7223			1520	27.4641	27.4641			304	693455				304	405654				304	633135				304	679979
											1525	31.6879	31.6879			1525	27.3559	27.3559			1525	27.7268	27.7268			1525	27.4426	27.4426			305	695792				305	406628				305	635096				305	682606
											1530	31.6823	31.6823			1530	27.3292	27.3292			1530	27.7232	27.7232			1530	27.4441	27.4441			306	698094				306	407536				306	636979				306	685122
											1535	31.69	31.69			1535	27.3218	27.3218			1535	27.7238	27.7238			1535	27.4392	27.4392			307	70043				307	408403				307	63885				307	687577
											1540	31.712	31.712			1540	27.3164	27.3164			1540	27.7267	27.7267			1540	27.4347	27.4347			308	70273				308	409333				308	640625				308	690086
											1545	31.7234	31.7234			1545	27.3299	27.3299			1545	27.7201	27.7201			1545	27.4221	27.4221			309	705078				309	410294				309	642426				309	692641
											1550	31.7008	31.7008			1550	27.3172	27.3172			1550	27.7061	27.7061			1550	27.423	27.423			310	707399				310	411293				310	644217				310	695292
											1555	31.6932	31.6932			1555	27.3105	27.3105			1555	27.7106	27.7106			1555	27.4197	27.4197			311	709662				311	412298				311	645994				311	698042
											1560	31.6871	31.6871			1560	27.2972	27.2972			1560	27.7099	27.7099			1560	27.4141	27.4141			312	71194				312	413305				312	647797				312	700786
											1565	31.6799	31.6799			1565	27.2907	27.2907			1565	27.7096	27.7096			1565	27.3976	27.3976			313	714251				313	414289				313	649621				313	703372
											1570	31.6621	31.6621			1570	27.2898	27.2898			1570	27.6929	27.6929			1570	27.3812	27.3812			314	716541				314	415224				314	651402				314	705896
											1575	31.6599	31.6599			1575	27.2963	27.2963			1575	27.6892	27.6892			1575	27.3751	27.3751			315	718843				315	416205				315	653209				315	708436
											1580	31.6715	31.6715			1580	27.2888	27.2888			1580	27.6722	27.6722			1580	27.3719	27.3719			316	72112				316	417093				316	654913				316	710997
											1585	31.6943	31.6943			1585	27.2813	27.2813			1585	27.6756	27.6756			1585	27.3629	27.3629			317	723439				317	418022				317	65663				317	713512
											1590	31.6923	31.6923			1590	27.2763	27.2763			1590	27.6776	27.6776			1590	27.3576	27.3576			318	725737				318	41892				318	658468				318	716087
											1595	31.6885	31.6885			1595	27.262	27.262			1595	27.6655	27.6655			1595	27.3419	27.3419			319	728069				319	419829				319	660361				319	71863
											1600	31.6681	31.6681			1600	27.2609	27.2609			1600	27.6745	27.6745			1600	27.3294	27.3294			320	730401				320	42072				320	662303				320	721078
											1605	31.6597	31.6597			1605	27.2704	27.2704			1605	27.6687	27.6687			1605	27.3332	27.3332			321	732717				321	421592				321	664239				321	72.36
											1610	31.6821	31.6821			1610	27.2616	27.2616			1610	27.6727	27.6727			1610	27.3326	27.3326			322	735067				322	422483				322	666205				322	726166
											1615	31.682	31.682			1615	27.2451	27.2451			1615	27.6667	27.6667			1615	27.3251	27.3251			323	737398				323	423426				323	668187				323	728763
											1620	31.6738	31.6738			1620	27.2176	27.2176			1620	27.6588	27.6588			1620	27.3267	27.3267			324	739749				324	424347				324	670244				324	731337
											1625	31.6756	31.6756			1625	27.1949	27.1949			1625	27.6595	27.6595			1625	27.3332	27.3332			325	742117				325	425318				325	672271				325	73392
											1630	31.685	31.685			1630	27.1923	27.1923			1630	27.6562	27.6562			1630	27.3425	27.3425			326	744475				326	426268				326	674226				326	736553
											1635	31.7048	31.7048			1635	27.1888	27.1888			1635	27.6555	27.6555			1635	27.3459	27.3459			327	746852				327	427269				327	676192				327	739171
											1640	31.7094	31.7094			1640	27.182	27.182			1640	27.6469	27.6469			1640	27.3346	27.3346			328	749243				328	428228				328	678199				328	741713
											1645	31.6876	31.6876			1645	27.1634	27.1634			1645	27.6367	27.6367			1645	27.3061	27.3061			329	751675				329	429156				329	68.03				329	74431
											1650	31.6899	31.6899			1650	27.1528	27.1528			1650	27.6462	27.6462			1650	27.2843	27.2843			330	754119				330	430056				330	682334				330	746992
											1655	31.6781	31.6781			1655	27.1407	27.1407			1655	27.6337	27.6337			1655	27.2871	27.2871			331	756545				331	43104				331	684376				331	749603
											1660	31.6688	31.6688			1660	27.1581	27.1581			1660	27.6102	27.6102			1660	27.2915	27.2915			332	759011				332	432001				332	686428				332	752165
											1665	31.6857	31.6857			1665	27.1684	27.1684			1665	27.6049	27.6049			1665	27.3035	27.3035			333	76146				333	43295				333	688361				333	754742
											1670	31.7038	31.7038			1670	27.1602	27.1602			1670	27.6167	27.6167			1670	27.3073	27.3073			334	763859				334	433929				334	690259				334	757186
											1675	31.7358	31.7358			1675	27.1589	27.1589			1675	27.6202	27.6202			1675	27.3044	27.3044			335	76628				335	434871				335	692153				335	759675
											1680	31.7563	31.7563			1680	27.1584	27.1584			1680	27.6231	27.6231			1680	27.298	27.298			336	768661				336	435798				336	693999				336	762094
											1685	31.7453	31.7453			1685	27.1478	27.1478			1685	27.6278	27.6278			1685	27.2887	27.2887			337	77104				337	436773				337	695905				337	764583
											1690	31.7472	31.7472			1690	27.1475	27.1475			1690	27.6446	27.6446			1690	27.2862	27.2862			338	773438				338	43767				338	697791				338	76696
											1695	31.7402	31.7402			1695	27.1587	27.1587			1695	27.6506	27.6506			1695	27.289	27.289			339	775887				339	438603				339	699666				339	769272
											1700	31.7414	31.7414			1700	27.163	27.163			1700	27.6423	27.6423			1700	27.2888	27.2888			340	778338				340	439602				340	701545				340	771626
											1705	31.7419	31.7419			1705	27.1659	27.1659			1705	27.6396	27.6396			1705	27.2738	27.2738			341	780762				341	440642				341	703489				341	774093
											1710	31.7623	31.7623			1710	27.1545	27.1545			1710	27.6394	27.6394			1710	27.2801	27.2801			342	783205				342	441604				342	705514				342	776524
											1715	31.7622	31.7622			1715	27.1659	27.1659			1715	27.6234	27.6234			1715	27.2816	27.2816			343	785626				343	442505				343	707568				343	778948
											1720	31.7604	31.7604			1720	27.1758	27.1758			1720	27.6171	27.6171			1720	27.3062	27.3062			344	788016				344	443458				344	709542				344	781468
											1725	31.7724	31.7724			1725	27.1974	27.1974			1725	27.6234	27.6234			1725	27.3174	27.3174			345	790381				345	444354				345	711493				345	784023
											1730	31.7748	31.7748			1730	27.2071	27.2071			1730	27.6379	27.6379			1730	27.3225	27.3225			346	792776				346	445242				346	713393				346	786543
											1735	31.7461	31.7461			1735	27.2093	27.2093			1735	27.6338	27.6338			1735	27.3183	27.3183			347	795189				347	446114				347	715394				347	78905
											1740	31.7442	31.7442			1740	27.2054	27.2054			1740	27.646	27.646			1740	27.3141	27.3141			348	797574				348	446942				348	717427				348	791438
											1745	31.7453	31.7453			1745	27.2043	27.2043			1745	27.6496	27.6496			1745	27.307	27.307			349	799955				349	447818				349	719466				349	793808
											1750	31.7596	31.7596			1750	27.1939	27.1939			1750	27.6481	27.6481			1750	27.3048	27.3048			350	802282				350	448655				350	721518				350	796279
											1755	31.7713	31.7713			1755	27.1896	27.1896			1755	27.6386	27.6386			1755	27.2946	27.2946			351	804595				351	449496				351	723694				351	798758
											1760	31.8032	31.8032			1760	27.1847	27.1847			1760	27.6117	27.6117			1760	27.2917	27.2917			352	806922				352	450404				352	725793				352	801439
											1765	31.7994	31.7994			1765	27.1847	27.1847			1765	27.5883	27.5883			1765	27.2912	27.2912			353	809271				353	451255				353	727855				353	804063
											1770	31.8103	31.8103			1770	27.1836	27.1836			1770	27.5736	27.5736			1770	27.2799	27.2799			354	811581				354	452074				354	729927				354	806621
											1775	31.8162	31.8162			1775	27.1844	27.1844			1775	27.5878	27.5878			1775	27.2721	27.2721			355	813885				355	452892				355	732107				355	809234
											1780	31.8168	31.8168			1780	27.1877	27.1877			1780	27.5865	27.5865			1780	27.275	27.275			356	816163				356	453669				356	734254				356	81188
											1785	31.8492	31.8492			1785	27.2018	27.2018			1785	27.5785	27.5785			1785	27.276	27.276			357	818429				357	454462				357	736432				357	814589
											1790	31.848	31.848			1790	27.2004	27.2004			1790	27.5807	27.5807			1790	27.2838	27.2838			358	820739				358	45527				358	738711				358	81741
											1795	31.8311	31.8311			1795	27.1987	27.1987			1795	27.5788	27.5788			1795	27.2847	27.2847			359	823044				359	456075				359	741071				359	820187
											1800	31.826	31.826			1800	27.2104	27.2104			1800	27.5753	27.5753			1800	27.2926	27.2926			360	825354				360	456825				360	743436				360	82289
											1805	31.812	31.812			1805	27.2164	27.2164			1805	27.5663	27.5663			1805	27.2848	27.2848			361	82763				361	457551				361	745747				361	825546
											1810	31.8037	31.8037			1810	27.2212	27.2212			1810	27.578	27.578			1810	27.2959	27.2959			362	829941				362	458269				362	748092				362	828319
											1815	31.7824	31.7824			1815	27.2112	27.2112			1815	27.5813	27.5813			1815	27.2688	27.2688			363	832257				363	459019				363	750395				363	831092
											1820	31.7731	31.7731			1820	27.1965	27.1965			1820	27.5858	27.5858			1820	27.2581	27.2581			364	834535				364	459711				364	752629				364	833926
											1825	31.7697	31.7697			1825	27.1963	27.1963			1825	27.5821	27.5821			1825	27.2605	27.2605			365	836874				365	460386				365	754915				365	837002
											1830	31.7525	31.7525			1830	27.1857	27.1857			1830	27.5855	27.5855			1830	27.2588	27.2588			366	839201				366	461104				366	757185				366	839964
											1835	31.7506	31.7506			1835	27.1898	27.1898			1835	27.5757	27.5757			1835	27.2471	27.2471			367	841548				367	461768				367	759468				367	842868
											1840	31.7577	31.7577			1840	27.1752	27.1752			1840	27.5666	27.5666			1840	27.2478	27.2478			368	843894				368	462464				368	76172				368	845787
											1845	31.7522	31.7522			1845	27.1762	27.1762			1845	27.5573	27.5573			1845	27.2581	27.2581			369	846256				369	463149				369	764037				369	848763
											1850	31.7553	31.7553			1850	27.1643	27.1643			1850	27.5477	27.5477			1850	27.2708	27.2708			370	848613				370	463864				370	76632				370	851706
											1855	31.7677	31.7677			1855	27.1548	27.1548			1855	27.56	27.56			1855	27.292	27.292			371	850959				371	464671				371	768656				371	85456
											1860	31.7913	31.7913			1860	27.1439	27.1439			1860	27.5713	27.5713			1860	27.2769	27.2769			372	853323				372	465424				372	771042				372	857511
											1865	31.7965	31.7965			1865	27.1377	27.1377			1865	27.5686	27.5686			1865	27.2599	27.2599			373	855681				373	466126				373	773387				373	86043
											1870	31.7835	31.7835			1870	27.1385	27.1385			1870	27.564	27.564			1870	27.259	27.259			374	857981				374	466772				374	775815				374	863274
											1875	31.767	31.767			1875	27.1402	27.1402			1875	27.5482	27.5482			1875	27.2705	27.2705			375	860286				375	467396				375	778262				375	866179
											1880	31.773	31.773			1880	27.1361	27.1361			1880	27.5448	27.5448			1880	27.2604	27.2604			376	862589				376	468144				376	780717				376	869096
											1885	31.7661	31.7661			1885	27.1269	27.1269			1885	27.5371	27.5371			1885	27.2604	27.2604			377	864929				377	468943				377	783098				377	872047
											1890	31.7619	31.7619			1890	27.1207	27.1207			1890	27.5185	27.5185			1890	27.2552	27.2552			378	867259				378	46969				378	785558				378	874943
											1895	31.7718	31.7718			1895	27.1183	27.1183			1895	27.522	27.522			1895	27.2676	27.2676			379	869629				379	470403				379	788037				379	877686
											1900	31.7799	31.7799			1900	27.1185	27.1185			1900	27.5106	27.5106			1900	27.2691	27.2691			380	871976				380	471217				380	790493				380	880414
											1905	31.796	31.796			1905	27.1263	27.1263			1905	27.5001	27.5001			1905	27.272	27.272			381	87429				381	471992				381	792986				381	883069
											1910	31.7794	31.7794			1910	27.1219	27.1219			1910	27.4864	27.4864			1910	27.2877	27.2877			382	87656				382	472742				382	795399				382	885677
											1915	31.7705	31.7705			1915	27.124	27.124			1915	27.4853	27.4853			1915	27.2802	27.2802			383	878847				383	473449				383	797845				383	888199
											1920	31.7746	31.7746			1920	27.1298	27.1298			1920	27.4782	27.4782			1920	27.2754	27.2754			384	881108				384	474225				384	800227				384	890847
											1925	31.7879	31.7879			1925	27.1364	27.1364			1925	27.4749	27.4749			1925	27.2782	27.2782			385	883355				385	474939				385	802647				385	893539
											1930	31.7962	31.7962			1930	27.1256	27.1256			1930	27.4918	27.4918			1930	27.2949	27.2949			386	885599				386	475603				386	805063				386	896329
											1935	31.7895	31.7895			1935	27.1124	27.1124			1935	27.5069	27.5069			1935	27.2923	27.2923			387	887786				387	476222				387	807441				387	89921
											1940	31.7757	31.7757			1940	27.1109	27.1109			1940	27.4958	27.4958			1940	27.2924	27.2924			388	889989				388	476915				388	809765				388	902029
											1945	31.808	31.808			1945	27.1242	27.1242			1945	27.4869	27.4869			1945	27.2784	27.2784			389	892204				389	477585				389	812142				389	904795
											1950	31.7974	31.7974			1950	27.1348	27.1348			1950	27.4984	27.4984			1950	27.2671	27.2671			390	894421				390	478218				390	814607				390	907465
											1955	31.7814	31.7814			1955	27.1535	27.1535			1955	27.4785	27.4785			1955	27.2607	27.2607			391	896634				391	478811				391	817088				391	910204
											1960	31.7837	31.7837			1960	27.1416	27.1416			1960	27.4718	27.4718			1960	27.258	27.258			392	898856				392	479449				392	81945				392	913035
											1965	31.7699	31.7699			1965	27.136	27.136			1965	27.4636	27.4636			1965	27.2843	27.2843			393	901071				393	480041				393	821859				393	915766
											1970	31.7533	31.7533			1970	27.1257	27.1257			1970	27.475	27.475			1970	27.2737	27.2737			394	903318				394	480609				394	824396				394	918356
											1975	31.7613	31.7613			1975	27.1193	27.1193			1975	27.4865	27.4865			1975	27.2689	27.2689			395	905596				395	481194				395	82697				395	921029
											1980	31.7737	31.7737			1980	27.1158	27.1158			1980	27.4765	27.4765			1980	27.2634	27.2634			396	907819				396	481778				396	829528				396	923781
											1985	31.7529	31.7529			1985	27.0973	27.0973			1985	27.4756	27.4756			1985	27.2586	27.2586			397	910065				397	482329				397	832115				397	926562
											1990	31.7503	31.7503			1990	27.0731	27.0731			1990	27.4882	27.4882			1990	27.263	27.263			398	912315				398	482854				398	834607				398	929326
											1995	31.76	31.76			1995	27.0684	27.0684			1995	27.4937	27.4937			1995	27.2758	27.2758			399	914563				399	483364				399	836985				399	932184
											2000	31.7544	31.7544			2000	27.0666	27.0666			2000	27.4768	27.4768			2000	27.2993	27.2993			400	916777				400	483855				400	839424				400	935031
											2005	31.7734	31.7734			2005	27.0586	27.0586			2005	27.4573	27.4573			2005	27.3028	27.3028			401	919023				401	484294				401	841953				401	93796
											2010	31.7813	31.7813			2010	27.0584	27.0584			2010	27.4565	27.4565			2010	27.2873	27.2873			402	921242				402	484681				402	844389				402	94096
											2015	31.7882	31.7882			2015	27.0601	27.0601			2015	27.4629	27.4629			2015	27.2683	27.2683			403	923503				403	485003				403	846937				403	944137
											2020	31.7871	31.7871			2020	27.0651	27.0651			2020	27.4726	27.4726			2020	27.2588	27.2588			404	925716				404	485244				404	849556				404	947282
											2025	31.7732	31.7732			2025	27.059	27.059			2025	27.4875	27.4875			2025	27.258	27.258			405	927911				405	485421				405	852291				405	950535
											2030	31.7638	31.7638			2030	27.0518	27.0518			2030	27.4772	27.4772			2030	27.2542	27.2542			406	930163				406	485727				406	855094				406	953743
											2035	31.7726	31.7726			2035	27.0476	27.0476			2035	27.464	27.464			2035	27.2518	27.2518			407	932373				407	486069				407	857939				407	957088
											2040	31.7667	31.7667			2040	27.0389	27.0389			2040	27.4773	27.4773			2040	27.2573	27.2573			408	934541				408	486444				408	860842				408	960372
											2045	31.7648	31.7648			2045	27.0319	27.0319			2045	27.4622	27.4622			2045	27.2466	27.2466			409	93674				409	486788				409	863779				409	963723
											2050	31.7676	31.7676			2050	27.0321	27.0321			2050	27.4466	27.4466			2050	27.2351	27.2351			410	938868				410	487271				410	866745				410	967181
											2055	31.7529	31.7529			2055	27.0245	27.0245			2055	27.436	27.436			2055	27.2407	27.2407			411	941085				411	487685				411	869654				411	970671
											2060	31.7317	31.7317			2060	27.0184	27.0184			2060	27.4381	27.4381			2060	27.2434	27.2434			412	943285				412	488091				412	872594				412	974118
											2065	31.7101	31.7101			2065	27.0242	27.0242			2065	27.4517	27.4517			2065	27.2338	27.2338			413	945484				413	48854				413	875555				413	977597
											2070	31.73	31.73			2070	27.0393	27.0393			2070	27.4602	27.4602			2070	27.2187	27.2187			414	94767				414	488962				414	878513				414	981091
											2075	31.7453	31.7453			2075	27.0492	27.0492			2075	27.4779	27.4779			2075	27.2103	27.2103			415	949851				415	489409				415	881396				415	984617
											2080	31.7477	31.7477			2080	27.05	27.05			2080	27.4923	27.4923			2080	27.1963	27.1963			416	952042				416	489878				416	884453				416	988275
											2085	31.7367	31.7367			2085	27.048	27.048			2085	27.4954	27.4954			2085	27.1908	27.1908			417	954283				417	490373				417	887566				417	991914
											2090	31.7362	31.7362			2090	27.0505	27.0505			2090	27.4826	27.4826			2090	27.1806	27.1806			418	956473				418	490807				418	890715				418	995436
											2095	31.7374	31.7374			2095	27.0397	27.0397			2095	27.4851	27.4851			2095	27.1675	27.1675			419	958637				419	491266				419	893798				419	999123
											2100	31.7439	31.7439			2100	27.0394	27.0394			2100	27.4902	27.4902			2100	27.1832	27.1832			420	960772				420	491724				420	896834				420	100275
											2105	31.7223	31.7223			2105	27.0343	27.0343			2105	27.5109	27.5109			2105	27.1846	27.1846			421	962928				421	492216				421	89977				421	100644
											2110	31.7222	31.7222			2110	27.0309	27.0309			2110	27.5277	27.5277			2110	27.1762	27.1762			422	965048				422	492778				422	902681				422	101004
											2115	31.7296	31.7296			2115	27.0299	27.0299			2115	27.5301	27.5301			2115	27.1757	27.1757			423	967186				423	493383				423	905595				423	101371
											2120	31.7065	31.7065			2120	27.0312	27.0312			2120	27.5377	27.5377			2120	27.168	27.168			424	969336				424	493975				424	908519				424	101735
											2125	31.708	31.708			2125	27.0289	27.0289			2125	27.5358	27.5358			2125	27.1498	27.1498			425	971478				425	494501				425	911425				425	102095
											2130	31.7118	31.7118			2130	27.0216	27.0216			2130	27.5378	27.5378			2130	27.1436	27.1436			426	97366				426	495008				426	914278				426	102444
											2135	31.7016	31.7016			2135	27.0125	27.0125			2135	27.5263	27.5263			2135	27.1303	27.1303			427	975841				427	495467				427	917086				427	102789
											2140	31.7059	31.7059			2140	27.019	27.019			2140	27.5176	27.5176			2140	27.1313	27.1313			428	977994				428	495999				428	919919				428	103145
											2145	31.716	31.716			2145	27.0135	27.0135			2145	27.5205	27.5205			2145	27.1392	27.1392			429	980136				429	496577				429	922602				429	103507
											2150	31.7204	31.7204			2150	27.0076	27.0076			2150	27.5335	27.5335			2150	27.144	27.144			430	982295				430	497146				430	925253				430	103864
											2155	31.7231	31.7231			2155	27.0105	27.0105			2155	27.5307	27.5307			2155	27.148	27.148			431	984504				431	49775				431	927867				431	104215
											2160	31.7281	31.7281			2160	27.0118	27.0118			2160	27.5355	27.5355			2160	27.1766	27.1766			432	986688				432	498274				432	93045				432	104556
											2165	31.7597	31.7597			2165	27.0103	27.0103			2165	27.5236	27.5236			2165	27.1776	27.1776			433	988884				433	498871				433	933121				433	104908
											2170	31.7474	31.7474			2170	27.0037	27.0037			2170	27.5062	27.5062			2170	27.1548	27.1548			434	991134				434	499384				434	93.57				434	105253
											2175	31.7512	31.7512			2175	26.9914	26.9914			2175	27.4992	27.4992			2175	27.1486	27.1486			435	993322				435	499883				435	938227				435	105.62
											2180	31.7664	31.7664			2180	26.9776	26.9776			2180	27.5003	27.5003			2180	27.1601	27.1601			436	995536				436	500296				436	940693				436	106011
											2185	31.7517	31.7517			2185	26.989	26.989			2185	27.5113	27.5113			2185	27.1551	27.1551			437	997745				437	50075				437	943105				437	106403
											2190	31.7528	31.7528			2190	26.9761	26.9761			2190	27.514	27.514			2190	27.1466	27.1466			438	999939				438	501177				438	945514				438	106799
											2195	31.7454	31.7454			2195	26.9651	26.9651			2195	27.497	27.497			2195	27.1297	27.1297			439	100216				439	501493				439	947843				439	107196
											2200	31.7388	31.7388			2200	26.9649	26.9649			2200	27.4927	27.4927			2200	27.1139	27.1139			440	100439				440	501735				440	95017				440	107576
											2205	31.7495	31.7495			2205	26.9642	26.9642			2205	27.4993	27.4993			2205	27.1258	27.1258			441	100658				441	501887				441	952508				441	107959
											2210	31.7561	31.7561			2210	26.96	26.96			2210	27.4973	27.4973			2210	27.1345	27.1345			442	100881				442	502106				442	954917				442	108344
											2215	31.7389	31.7389			2215	26.9518	26.9518			2215	27.4809	27.4809			2215	27.1338	27.1338			443	101106				443	502224				443	957396				443	108.73
											2220	31.7267	31.7267			2220	26.9589	26.9589			2220	27.4845	27.4845			2220	27.1445	27.1445			444	101332				444	502396				444	959819				444	109.12
											2225	31.7118	31.7118			2225	26.9514	26.9514			2225	27.494	27.494			2225	27.1313	27.1313			445	101559				445	502349				445	962383				445	109497
											2230	31.6988	31.6988			2230	26.9503	26.9503			2230	27.5007	27.5007			2230	27.1187	27.1187			446	101788				446	50227				446	964949				446	109864
											2235	31.7175	31.7175			2235	26.9525	26.9525			2235	27.5002	27.5002			2235	27.1024	27.1024			447	102015				447	502183				447	967484				447	110226
											2240	31.7455	31.7455			2240	26.9522	26.9522			2240	27.4995	27.4995			2240	27.104	27.104			448	102.24				448	501991				448	969954				448	110609
											2245	31.7525	31.7525			2245	26.9386	26.9386			2245	27.4922	27.4922			2245	27.1038	27.1038			449	102471				449	501786				449	972434				449	110985
											2250	31.7794	31.7794			2250	26.9343	26.9343			2250	27.4861	27.4861			2250	27.1108	27.1108			450	102703				450	501569				450	974961				450	111371
											2255	31.7855	31.7855			2255	26.9291	26.9291			2255	27.4914	27.4914			2255	27.1082	27.1082			451	102935				451	50146				451	97759				451	111754
											2260	31.7899	31.7899			2260	26.9173	26.9173			2260	27.472	27.472			2260	27.0924	27.0924			452	103167				452	501328				452	980297				452	112133
											2265	31.7711	31.7711			2265	26.9252	26.9252			2265	27.4694	27.4694			2265	27.0808	27.0808			453	103402				453	501216				453	983044				453	112506
											2270	31.7815	31.7815			2270	26.9389	26.9389			2270	27.4547	27.4547			2270	27.0838	27.0838			454	103641				454	501141				454	98576				454	112873
											2275	31.8153	31.8153			2275	26.9439	26.9439			2275	27.4639	27.4639			2275	27.0828	27.0828			455	103879				455	501229				455	988418				455	113236
											2280	31.8071	31.8071			2280	26.9256	26.9256			2280	27.4671	27.4671			2280	27.0873	27.0873			456	104115				456	50128				456	991128				456	113604
											2285	31.7952	31.7952			2285	26.9207	26.9207			2285	27.4857	27.4857			2285	27.0935	27.0935			457	104349				457	501475				457	993799				457	113965
											2290	31.8134	31.8134			2290	26.9229	26.9229			2290	27.4994	27.4994			2290	27.0943	27.0943			458	104583				458	501786				458	996461				458	114.31
											2295	31.7931	31.7931			2295	26.9075	26.9075			2295	27.4855	27.4855			2295	27.0931	27.0931			459	104822				459	502077				459	999103				459	114649
											2300	31.765	31.765			2300	26.9123	26.9123			2300	27.483	27.483			2300	27.0937	27.0937			460	105057				460	502335				460	100174				460	114998
											2305	31.7633	31.7633			2305	26.9072	26.9072			2305	27.4949	27.4949			2305	27.086	27.086			461	105296				461	502581				461	100.45				461	115359
											2310	31.7749	31.7749			2310	26.9071	26.9071			2310	27.5068	27.5068			2310	27.0729	27.0729			462	105532				462	502859				462	100731				462	115708
											2315	31.7531	31.7531			2315	26.9158	26.9158			2315	27.5143	27.5143			2315	27.0568	27.0568			463	105759				463	503177				463	101.02				463	116054
											2320	31.7626	31.7626			2320	26.9204	26.9204			2320	27.5122	27.5122			2320	27.0669	27.0669			464	105992				464	503477				464	101313				464	116415
											2325	31.7906	31.7906			2325	26.9282	26.9282			2325	27.498	27.498			2325	27.0673	27.0673			465	106224				465	503823				465	101.62				465	116773
											2330	31.7955	31.7955			2330	26.9162	26.9162			2330	27.4752	27.4752			2330	27.0746	27.0746			466	106453				466	504193				466	101908				466	117126
											2335	31.7994	31.7994			2335	26.9157	26.9157			2335	27.473	27.473			2335	27.0966	27.0966			467	106689				467	504582				467	102201				467	117489
											2340	31.7966	31.7966			2340	26.8965	26.8965			2340	27.46	27.46			2340	27.1169	27.1169			468	106922				468	504989				468	102477				468	117863
											2345	31.7926	31.7926			2345	26.9067	26.9067			2345	27.4492	27.4492			2345	27.1123	27.1123			469	107156				469	505424				469	102757				469	118.22
											2350	31.8025	31.8025			2350	26.9215	26.9215			2350	27.4305	27.4305			2350	27.1017	27.1017			470	107389				470	505803				470	103048				470	118581
											2355	31.8137	31.8137			2355	26.9291	26.9291			2355	27.421	27.421			2355	27.0818	27.0818			471	107623				471	506244				471	103332				471	118936
											2360	31.7891	31.7891			2360	26.9192	26.9192			2360	27.4257	27.4257			2360	27.0711	27.0711			472	107856				472	506627				472	103.62				472	119276
											2365	31.7732	31.7732			2365	26.911	26.911			2365	27.4214	27.4214			2365	27.0752	27.0752			473	108086				473	506988				473	103903				473	119609
											2370	31.7524	31.7524			2370	26.9104	26.9104			2370	27.3949	27.3949			2370	27.0732	27.0732			474	108317				474	507395				474	104167				474	119935
											2375	31.7182	31.7182			2375	26.9181	26.9181			2375	27.3883	27.3883			2375	27.0655	27.0655			475	108542				475	507765				475	104433				475	120269
											2380	31.7403	31.7403			2380	26.9328	26.9328			2380	27.3788	27.3788			2380	27.0569	27.0569			476	108769				476	508129				476	104709				476	120576
											2385	31.7382	31.7382			2385	26.9199	26.9199			2385	27.3787	27.3787			2385	27.0451	27.0451			477	108993				477	508442				477	104987				477	120.87
											2390	31.7472	31.7472			2390	26.9177	26.9177			2390	27.3776	27.3776			2390	27.0585	27.0585			478	109214				478	508778				478	105275				478	121177
											2395	31.7714	31.7714			2395	26.9096	26.9096			2395	27.3815	27.3815			2395	27.0592	27.0592			479	109432				479	509136				479	105567				479	121484
											2400	31.768	31.768			2400	26.919	26.919			2400	27.3758	27.3758			2400	27.0623	27.0623			480	109657				480	509483				480	105848				480	121806
											2405	31.7605	31.7605			2405	26.9282	26.9282			2405	27.3685	27.3685			2405	27.0667	27.0667			481	109884				481	509778				481	106128				481	122102
											2410	31.7451	31.7451			2410	26.9198	26.9198			2410	27.382	27.382			2410	27.0799	27.0799			482	110113				482	51005				482	106401				482	122399
											2415	31.7249	31.7249			2415	26.904	26.904			2415	27.4023	27.4023			2415	27.0893	27.0893			483	110.34				483	510256				483	106.67				483	122697
											2420	31.7387	31.7387			2420	26.896	26.896			2420	27.4067	27.4067			2420	27.0839	27.0839			484	110572				484	510438				484	106938				484	122978
											2425	31.7451	31.7451			2425	26.8869	26.8869			2425	27.4088	27.4088			2425	27.0695	27.0695			485	110804				485	510692				485	107212				485	123271
											2430	31.7423	31.7423			2430	26.8778	26.8778			2430	27.4132	27.4132			2430	27.0452	27.0452			486	111034				486	51116				486	107482				486	123.56
											2435	31.7359	31.7359			2435	26.8739	26.8739			2435	27.4114	27.4114			2435	27.0599	27.0599			487	111265				487	511509				487	107755				487	123864
											2440	31.7247	31.7247			2440	26.8825	26.8825			2440	27.411	27.411			2440	27.0831	27.0831			488	111493				488	511824				488	108026				488	124177
											2445	31.7186	31.7186			2445	26.8774	26.8774			2445	27.4064	27.4064			2445	27.0837	27.0837			489	111718				489	512126				489	108294				489	124495
											2450	31.7317	31.7317			2450	26.8873	26.8873			2450	27.4007	27.4007			2450	27.0775	27.0775			490	111.95				490	512443				490	108569				490	124809
											2455	31.7223	31.7223			2455	26.8953	26.8953			2455	27.4177	27.4177			2455	27.0812	27.0812			491	112176				491	512826				491	108834				491	125115
											2460	31.72	31.72			2460	26.909	26.909			2460	27.4313	27.4313			2460	27.0812	27.0812			492	112401				492	513224				492	109094				492	125427
											2465	31.7299	31.7299			2465	26.9055	26.9055			2465	27.4125	27.4125			2465	27.0866	27.0866			493	112626				493	513493				493	109362				493	125754
											2470	31.7372	31.7372			2470	26.8944	26.8944			2470	27.4141	27.4141			2470	27.0856	27.0856			494	112857				494	513832				494	109631				494	126084
											2475	31.7295	31.7295			2475	26.8871	26.8871			2475	27.4107	27.4107			2475	27.0832	27.0832			495	113091				495	514145				495	109921				495	126415
											2480	31.7089	31.7089			2480	26.8892	26.8892			2480	27.4048	27.4048			2480	27.0795	27.0795			496	113325				496	514399				496	110.21				496	126755
											2485	31.6872	31.6872			2485	26.8846	26.8846			2485	27.397	27.397			2485	27.0704	27.0704			497	113554				497	514552				497	110505				497	127096
											2490	31.7084	31.7084			2490	26.8787	26.8787			2490	27.3963	27.3963			2490	27.0685	27.0685			498	113785				498	514758				498	110804				498	127431
											2495	31.7237	31.7237			2495	26.8682	26.8682			2495	27.395	27.395			2495	27.0774	27.0774			499	114021				499	515002				499	111113				499	127787
											2500	31.7306	31.7306			2500	26.866	26.866			2500	27.4109	27.4109			2500	27.0837	27.0837			500	114249				500	515306				500	111425				500	128139
											2505	31.7316	31.7316			2505	26.8697	26.8697			2505	27.415	27.415			2505	27.0678	27.0678			501	114476				501	515499				501	111731				501	128487
											2510	31.7296	31.7296			2510	26.872	26.872			2510	27.4076	27.4076			2510	27.0438	27.0438			502	114707				502	515665				502	112042				502	128855
											2515	31.7221	31.7221			2515	26.8642	26.8642			2515	27.4041	27.4041			2515	27.04	27.04			503	114946				503	515979				503	112348				503	129209
											2520	31.7474	31.7474			2520	26.8582	26.8582			2520	27.4127	27.4127			2520	27.0287	27.0287			504	115184				504	516283				504	112642				504	129586
											2525	31.7489	31.7489			2525	26.8512	26.8512			2525	27.4144	27.4144			2525	27.0409	27.0409			505	115419				505	516595				505	112926				505	129.96
											2530	31.7487	31.7487			2530	26.8436	26.8436			2530	27.4066	27.4066			2530	27.053	27.053			506	115659				506	516919				506	113212				506	130325
											2535	31.7651	31.7651			2535	26.8424	26.8424			2535	27.4021	27.4021			2535	27.052	27.052			507	115899				507	517172				507	113475				507	130678
											2540	31.7581	31.7581			2540	26.8504	26.8504			2540	27.3878	27.3878			2540	27.0437	27.0437			508	116.14				508	517417				508	113744				508	131031
											2545	31.749	31.749			2545	26.8605	26.8605			2545	27.3779	27.3779			2545	27.0372	27.0372			509	116373				509	517686				509	114021				509	131383
											2550	31.7308	31.7308			2550	26.8487	26.8487			2550	27.3796	27.3796			2550	27.0503	27.0503			510	116607				510	517976				510	114298				510	131734
											2555	31.7242	31.7242			2555	26.8445	26.8445			2555	27.3803	27.3803			2555	27.0344	27.0344			511	116846				511	518358				511	114.58				511	132.07
											2560	31.7258	31.7258			2560	26.8333	26.8333			2560	27.3808	27.3808			2560	27.0278	27.0278			512	117083				512	518704				512	114861				512	132407
											2565	31.722	31.722			2565	26.8217	26.8217			2565	27.3985	27.3985			2565	27.0205	27.0205			513	117326				513	518978				513	115154				513	132741
											2570	31.7139	31.7139			2570	26.8103	26.8103			2570	27.3971	27.3971			2570	27.0132	27.0132			514	117563				514	519221				514	115438				514	133068
											2575	31.7067	31.7067			2575	26.8052	26.8052			2575	27.3913	27.3913			2575	27.0286	27.0286			515	117798				515	519383				515	115709				515	133399
											2580	31.706	31.706			2580	26.8137	26.8137			2580	27.3846	27.3846			2580	27.0429	27.0429			516	118032				516	519537				516	115969				516	133743
											2585	31.713	31.713			2585	26.829	26.829			2585	27.3597	27.3597			2585	27.0413	27.0413			517	118268				517	519719				517	116232				517	134072
											2590	31.7408	31.7408			2590	26.8295	26.8295			2590	27.3544	27.3544			2590	27.035	27.035			518	118503				518	519975				518	116503				518	134403
											2595	31.7523	31.7523			2595	26.8285	26.8285			2595	27.3539	27.3539			2595	27.0383	27.0383			519	118735				519	520119				519	116.76				519	134745
											2600	31.7561	31.7561			2600	26.8123	26.8123			2600	27.3431	27.3431			2600	27.0537	27.0537			520	118.97				520	520202				520	117035				520	135082
											2605	31.7326	31.7326			2605	26.7874	26.7874			2605	27.3201	27.3201			2605	27.0678	27.0678			521	119208				521	520258				521	117312				521	135433
											2610	31.7186	31.7186			2610	26.7857	26.7857			2610	27.3035	27.3035			2610	27.065	27.065			522	119447				522	520401				522	117594				522	135774
											2615	31.7011	31.7011			2615	26.812	26.812			2615	27.3075	27.3075			2615	27.0612	27.0612			523	119688				523	520675				523	117.88				523	136107
											2620	31.6827	31.6827			2620	26.8263	26.8263			2620	27.3079	27.3079			2620	27.0746	27.0746			524	119929				524	520908				524	118167				524	136.42
											2625	31.6908	31.6908			2625	26.8328	26.8328			2625	27.301	27.301			2625	27.083	27.083			525	120.16				525	521254				525	118446				525	136.73
											2630	31.6757	31.6757			2630	26.8403	26.8403			2630	27.2966	27.2966			2630	27.0821	27.0821			526	120394				526	521647				526	118712				526	137.06
											2635	31.7012	31.7012			2635	26.8377	26.8377			2635	27.3089	27.3089			2635	27.0793	27.0793			527	120629				527	521959				527	118974				527	137392
											2640	31.7159	31.7159			2640	26.8433	26.8433			2640	27.3124	27.3124			2640	27.0774	27.0774			528	120863				528	522339				528	119239				528	137713
											2645	31.7159	31.7159			2645	26.8358	26.8358			2645	27.3136	27.3136			2645	27.0807	27.0807			529	121104				529	522778				529	119512				529	138032
											2650	31.7334	31.7334			2650	26.8357	26.8357			2650	27.3143	27.3143			2650	27.0917	27.0917			530	121339				530	523386				530	119787				530	138358
											2655	31.7377	31.7377			2655	26.8501	26.8501			2655	27.3107	27.3107			2655	27.0974	27.0974			531	121574				531	52404				531	120081				531	138685
											2660	31.7382	31.7382			2660	26.8514	26.8514			2660	27.3045	27.3045			2660	27.1121	27.1121			532	121816				532	524698				532	120377				532	139009
											2665	31.7112	31.7112			2665	26.857	26.857			2665	27.3043	27.3043			2665	27.1069	27.1069			533	122054				533	525406				533	120.67				533	139312
											2670	31.6973	31.6973			2670	26.8593	26.8593			2670	27.3114	27.3114			2670	27.1012	27.1012			534	122284				534	526206				534	120964				534	139616
											2675	31.7041	31.7041			2675	26.859	26.859			2675	27.3019	27.3019			2675	27.0879	27.0879			535	122519				535	527062				535	121253				535	139895
											2680	31.7014	31.7014			2680	26.8522	26.8522			2680	27.3018	27.3018			2680	27.0897	27.0897			536	122754				536	527856				536	121554				536	140189
											2685	31.703	31.703			2685	26.8521	26.8521			2685	27.3054	27.3054			2685	27.075	27.075			537	122991				537	528692				537	121861				537	140477
											2690	31.7162	31.7162			2690	26.8515	26.8515			2690	27.3167	27.3167			2690	27.0671	27.0671			538	123225				538	529499				538	122161				538	140781
											2695	31.7235	31.7235			2695	26.8493	26.8493			2695	27.3153	27.3153			2695	27.0609	27.0609			539	123464				539	530507				539	122453				539	141.12
											2700	31.7284	31.7284			2700	26.838	26.838			2700	27.3059	27.3059			2700	27.0757	27.0757			540	123698				540	531546				540	122755				540	141469
											2705	31.7253	31.7253			2705	26.8473	26.8473			2705	27.3141	27.3141			2705	27.0911	27.0911			541	123939				541	532654				541	123044				541	141801
											2710	31.7173	31.7173			2710	26.8499	26.8499			2710	27.3221	27.3221			2710	27.0911	27.0911			542	124177				542	533771				542	123.32				542	142132
											2715	31.7031	31.7031			2715	26.8407	26.8407			2715	27.3215	27.3215			2715	27.0927	27.0927			543	124422				543	534777				543	123.6				543	142476
											2720	31.7181	31.7181			2720	26.8356	26.8356			2720	27.3241	27.3241			2720	27.0837	27.0837			544	124665				544	535813				544	123898				544	142.83
											2725	31.7052	31.7052			2725	26.8286	26.8286			2725	27.3319	27.3319			2725	27.0689	27.0689			545	124913				545	536835				545	124205				545	143205
											2730	31.6901	31.6901			2730	26.8195	26.8195			2730	27.3521	27.3521			2730	27.0679	27.0679			546	125162				546	537814				546	124529				546	143601
											2735	31.6969	31.6969			2735	26.8231	26.8231			2735	27.3575	27.3575			2735	27.0644	27.0644			547	125415				547	538816				547	124858				547	143988
											2740	31.7073	31.7073			2740	26.8192	26.8192			2740	27.3596	27.3596			2740	27.0516	27.0516			548	125667				548	539878				548	125194				548	144393
											2745	31.6964	31.6964			2745	26.8221	26.8221			2745	27.3603	27.3603			2745	27.05	27.05			549	125916				549	540965				549	125528				549	144756
											2750	31.68	31.68			2750	26.8173	26.8173			2750	27.3654	27.3654			2750	27.0353	27.0353			550	126156				550	541992				550	125862				550	145102
											2755	31.6649	31.6649			2755	26.8088	26.8088			2755	27.3785	27.3785			2755	27.0409	27.0409			551	126.39				551	542899				551	126183				551	145454
											2760	31.6586	31.6586			2760	26.8121	26.8121			2760	27.3751	27.3751			2760	27.0348	27.0348			552	126631				552	543866				552	126495				552	145788
											2765	31.6577	31.6577			2765	26.8309	26.8309			2765	27.3804	27.3804			2765	27.0366	27.0366			553	126.87				553	544854				553	126794				553	146.13
											2770	31.6694	31.6694			2770	26.8329	26.8329			2770	27.3825	27.3825			2770	27.036	27.036			554	127109				554	545742				554	127074				554	146468
											2775	31.6741	31.6741			2775	26.8203	26.8203			2775	27.3932	27.3932			2775	27.0239	27.0239			555	127355				555	546731				555	127354				555	146806
											2780	31.6809	31.6809			2780	26.8243	26.8243			2780	27.3912	27.3912			2780	27.0115	27.0115			556	127.6				556	547611				556	127627				556	147143
											2785	31.7004	31.7004			2785	26.8197	26.8197			2785	27.3967	27.3967			2785	27.0174	27.0174			557	127843				557	54833				557	127897				557	147463
											2790	31.7085	31.7085			2790	26.815	26.815			2790	27.3734	27.3734			2790	26.9995	26.9995			558	128092				558	549035				558	128.15				558	147787
											2795	31.7078	31.7078			2795	26.8173	26.8173			2795	27.3525	27.3525			2795	27.0025	27.0025			559	128343				559	549754				559	128386				559	148115
											2800	31.7064	31.7064			2800	26.8069	26.8069			2800	27.3363	27.3363			2800	27.0158	27.0158			560	128599				560	550388				560	128632				560	148451
											2805	31.7064	31.7064			2805	26.8132	26.8132			2805	27.3409	27.3409			2805	27.0268	27.0268			561	128857				561	551048				561	128881				561	148792
											2810	31.6909	31.6909			2810	26.8245	26.8245			2810	27.3426	27.3426			2810	27.029	27.029			562	129117				562	551722				562	129123				562	149147
											2815	31.6987	31.6987			2815	26.8301	26.8301			2815	27.3369	27.3369			2815	27.0269	27.0269			563	129385				563	552394				563	129344				563	149506
											2820	31.7041	31.7041			2820	26.8272	26.8272			2820	27.3352	27.3352			2820	27.0154	27.0154			564	129652				564	553001				564	129561				564	149.85
											2825	31.7084	31.7084			2825	26.8071	26.8071			2825	27.3583	27.3583			2825	27.0174	27.0174			565	129.92				565	553667				565	129764				565	150177
											2830	31.7061	31.7061			2830	26.8266	26.8266			2830	27.3649	27.3649			2830	27.0221	27.0221			566	130185				566	554398				566	129.99				566	150472
											2835	31.6967	31.6967			2835	26.8465	26.8465			2835	27.3485	27.3485			2835	27.0303	27.0303			567	130447				567	555158				567	130213				567	150.78
											2840	31.677	31.677			2840	26.8457	26.8457			2840	27.3375	27.3375			2840	27.0228	27.0228			568	130714				568	555989				568	130436				568	151094
											2845	31.6868	31.6868			2845	26.8447	26.8447			2845	27.3355	27.3355			2845	27.031	27.031			569	130983				569	556934				569	130658				569	151425
											2850	31.6803	31.6803			2850	26.8313	26.8313			2850	27.3323	27.3323			2850	27.0394	27.0394			570	131248				570	557928				570	130882				570	151759
											2855	31.6709	31.6709			2855	26.8073	26.8073			2855	27.33	27.33			2855	27.0493	27.0493			571	131508				571	558998				571	131098				571	152109
											2860	31.6635	31.6635			2860	26.8022	26.8022			2860	27.3266	27.3266			2860	27.0696	27.0696			572	131768				572	560013				572	131328				572	152446
											2865	31.6599	31.6599			2865	26.8004	26.8004			2865	27.315	27.315			2865	27.0691	27.0691			573	132025				573	561029				573	131557				573	152797
											2870	31.6591	31.6591			2870	26.8014	26.8014			2870	27.3274	27.3274			2870	27.0596	27.0596			574	132282				574	561984				574	131804				574	153.16
											2875	31.6611	31.6611			2875	26.811	26.811			2875	27.333	27.333			2875	27.0551	27.0551			575	132551				575	56296				575	132045				575	153524
											2880	31.6797	31.6797			2880	26.8233	26.8233			2880	27.3351	27.3351			2880	27.0654	27.0654			576	132822				576	563944				576	132273				576	153892
											2885	31.6921	31.6921			2885	26.8312	26.8312			2885	27.3365	27.3365			2885	27.0632	27.0632			577	133093				577	56496				577	132493				577	154287
											2890	31.7121	31.7121			2890	26.8349	26.8349			2890	27.3402	27.3402			2890	27.0818	27.0818			578	133359				578	565958				578	132721				578	154679
											2895	31.715	31.715			2895	26.8456	26.8456			2895	27.3378	27.3378			2895	27.0898	27.0898			579	133626				579	567004				579	132954				579	155084
											2900	31.6894	31.6894			2900	26.8484	26.8484			2900	27.3296	27.3296			2900	27.0996	27.0996			580	133893				580	568098				580	133191				580	155496
											2905	31.6621	31.6621			2905	26.8423	26.8423			2905	27.3161	27.3161			2905	27.0936	27.0936			581	134153				581	569191				581	133.43				581	155933
											2910	31.6681	31.6681			2910	26.8382	26.8382			2910	27.2979	27.2979			2910	27.091	27.091			582	134419				582	570371				582	133685				582	156365
											2915	31.6927	31.6927			2915	26.8488	26.8488			2915	27.3046	27.3046			2915	27.102	27.102			583	134686				583	571649				583	133.95				583	156807
											2920	31.6975	31.6975			2920	26.8503	26.8503			2920	27.3001	27.3001			2920	27.098	27.098			584	134956				584	572861				584	134213				584	157226
											2925	31.6948	31.6948			2925	26.8627	26.8627			2925	27.2899	27.2899			2925	27.0796	27.0796			585	135227				585	574005				585	134487				585	157652
											2930	31.7244	31.7244			2930	26.8578	26.8578			2930	27.2948	27.2948			2930	27.0743	27.0743			586	135493				586	575097				586	134777				586	158083
											2935	31.7228	31.7228			2935	26.8515	26.8515			2935	27.2867	27.2867			2935	27.0926	27.0926			587	135.76				587	576104				587	135061				587	158513
											2940	31.7025	31.7025			2940	26.8383	26.8383			2940	27.2928	27.2928			2940	27.1016	27.1016			588	136032				588	577136				588	135344				588	158954
											2945	31.7061	31.7061			2945	26.8369	26.8369			2945	27.308	27.308			2945	27.1161	27.1161			589	136295				589	578118				589	135636				589	159387
											2950	31.6834	31.6834			2950	26.8289	26.8289			2950	27.3247	27.3247			2950	27.1137	27.1137			590	136561				590	579051				590	135931				590	159813
											2955	31.68	31.68			2955	26.8321	26.8321			2955	27.3216	27.3216			2955	27.1209	27.1209			591	136819				591	580012				591	136233				591	160222
											2960	31.6631	31.6631			2960	26.817	26.817			2960	27.3038	27.3038			2960	27.1183	27.1183			592	137074				592	580928				592	136532				592	160633
											2965	31.6796	31.6796			2965	26.8112	26.8112			2965	27.2807	27.2807			2965	27.1147	27.1147			593	137324				593	581864				593	136845				593	161065
											2970	31.6871	31.6871			2970	26.8197	26.8197			2970	27.2857	27.2857			2970	27.1127	27.1127			594	137.58				594	582837				594	137155				594	161498
											2975	31.6455	31.6455			2975	26.8233	26.8233			2975	27.2789	27.2789			2975	27.1017	27.1017			595	137833				595	583789				595	137447				595	161944
											2980	31.6219	31.6219			2980	26.8237	26.8237			2980	27.2805	27.2805			2980	27.1002	27.1002			596	138089				596	584759				596	137742				596	162359
											2985	31.6253	31.6253			2985	26.8297	26.8297			2985	27.2682	27.2682			2985	27.1079	27.1079			597	138346				597	585738				597	138027				597	162784
											2990	31.6298	31.6298			2990	26.8377	26.8377			2990	27.2674	27.2674			2990	27.1149	27.1149			598	138606				598	586584				598	138314				598	163222
											2995	31.6369	31.6369			2995	26.8317	26.8317			2995	27.2795	27.2795			2995	27.1335	27.1335			599	138864				599	587345				599	138634				599	163625
											3000	31.6354	31.6354			3000	26.8136	26.8136			3000	27.2733	27.2733			3000	27.1462	27.1462			600	139.12				600	588016				600	138963				600	164044
											3005	31.6193	31.6193			3005	26.8048	26.8048			3005	27.2735	27.2735			3005	27.1414	27.1414			601	139374				601	588751				601	139298				601	164461
											3010	31.6227	31.6227			3010	26.8133	26.8133			3010	27.2824	27.2824			3010	27.1453	27.1453			602	139629				602	589523				602	139636				602	164876
											3015	31.6273	31.6273			3015	26.8127	26.8127			3015	27.268	27.268			3015	27.14	27.14			603	139891				603	590357				603	139975				603	165.29
											3020	31.6296	31.6296			3020	26.8226	26.8226			3020	27.2511	27.2511			3020	27.1265	27.1265			604	140141				604	591122				604	140.32				604	165707
											3025	31.6388	31.6388			3025	26.8305	26.8305			3025	27.2412	27.2412			3025	27.1106	27.1106			605	140397				605	591851				605	140669				605	166.12
											3030	31.6307	31.6307			3030	26.8413	26.8413			3030	27.2305	27.2305			3030	27.1188	27.1188			606	140643				606	592601				606	141018				606	166557
											3035	31.6274	31.6274			3035	26.8486	26.8486			3035	27.2446	27.2446			3035	27.1458	27.1458			607	140899				607	593311				607	141348				607	166.98
											3040	31.608	31.608			3040	26.8456	26.8456			3040	27.2445	27.2445			3040	27.1609	27.1609			608	141.16				608	594054				608	141685				608	167365
											3045	31.5917	31.5917			3045	26.8544	26.8544			3045	27.2492	27.2492			3045	27.1814	27.1814			609	141405				609	594881				609	142024				609	167779
											3050	31.5883	31.5883			3050	26.8559	26.8559			3050	27.2497	27.2497			3050	27.1877	27.1877			610	141657				610	595791				610	142.35				610	168177
											3055	31.6055	31.6055			3055	26.85	26.85			3055	27.2553	27.2553			3055	27.1783	27.1783			611	141913				611	596657				611	142687				611	168574
											3060	31.6068	31.6068			3060	26.8404	26.8404			3060	27.2651	27.2651			3060	27.1715	27.1715			612	142174				612	597441				612	143039				612	168.99
											3065	31.6103	31.6103			3065	26.8201	26.8201			3065	27.2698	27.2698			3065	27.1692	27.1692			613	142434				613	598154				613	143398				613	169406
											3070	31.6195	31.6195			3070	26.8122	26.8122			3070	27.2622	27.2622			3070	27.1727	27.1727			614	142684				614	598953				614	143769				614	169824
											3075	31.6316	31.6316			3075	26.8096	26.8096			3075	27.255	27.255			3075	27.1755	27.1755			615	142934				615	599763				615	144153				615	170242
											3080	31.6373	31.6373			3080	26.8087	26.8087			3080	27.2583	27.2583			3080	27.1789	27.1789			616	143195				616	600637				616	144531				616	170636
											3085	31.6283	31.6283			3085	26.8032	26.8032			3085	27.2562	27.2562			3085	27.1827	27.1827			617	143453				617	601581				617	144911				617	171019
											3090	31.6205	31.6205			3090	26.7988	26.7988			3090	27.2566	27.2566			3090	27.1838	27.1838			618	143709				618	602505				618	145307				618	171.42
											3095	31.6254	31.6254			3095	26.7923	26.7923			3095	27.2702	27.2702			3095	27.1707	27.1707			619	143965				619	603435				619	145711				619	171836
											3100	31.6226	31.6226			3100	26.7992	26.7992			3100	27.2612	27.2612			3100	27.1712	27.1712			620	144225				620	60439				620	146124				620	172258
											3105	31.6182	31.6182			3105	26.8022	26.8022			3105	27.2524	27.2524			3105	27.1843	27.1843			621	144.48				621	605409				621	146537				621	172692
											3110	31.5901	31.5901			3110	26.7937	26.7937			3110	27.2536	27.2536			3110	27.1893	27.1893			622	144737				622	606396				622	146.96				622	173125
											3115	31.5785	31.5785			3115	26.7758	26.7758			3115	27.2741	27.2741			3115	27.1685	27.1685			623	144989				623	60739				623	147374				623	173578
											3120	31.5755	31.5755			3120	26.7776	26.7776			3120	27.2744	27.2744			3120	27.1403	27.1403			624	145247				624	608474				624	147777				624	174061
											3125	31.5902	31.5902			3125	26.774	26.774			3125	27.286	27.286			3125	27.1408	27.1408			625	145504				625	609649				625	148178				625	174.56
											3130	31.6011	31.6011			3130	26.7967	26.7967			3130	27.2999	27.2999			3130	27.1435	27.1435			626	145759				626	610887				626	148573				626	175048
											3135	31.6004	31.6004			3135	26.8118	26.8118			3135	27.307	27.307			3135	27.1578	27.1578			627	146008				627	611959				627	148933				627	175532
											3140	31.5904	31.5904			3140	26.8187	26.8187			3140	27.3099	27.3099			3140	27.1555	27.1555			628	146252				628	613009				628	149.27				628	176.01
											3145	31.556	31.556			3145	26.8062	26.8062			3145	27.3256	27.3256			3145	27.1493	27.1493			629	146495				629	614089				629	149595				629	176507
											3150	31.5618	31.5618			3150	26.8076	26.8076			3150	27.3389	27.3389			3150	27.155	27.155			630	146743				630	615177				630	149916				630	177009
											3155	31.5735	31.5735			3155	26.8071	26.8071			3155	27.3421	27.3421			3155	27.1524	27.1524			631	146996				631	616184				631	150224				631	177471
											3160	31.5679	31.5679			3160	26.8021	26.8021			3160	27.3553	27.3553			3160	27.1569	27.1569			632	147249				632	617277				632	150528				632	177939
											3165	31.5513	31.5513			3165	26.7972	26.7972			3165	27.3656	27.3656			3165	27.1549	27.1549			633	147496				633	618356				633	150815				633	178402
											3170	31.5574	31.5574			3170	26.7967	26.7967			3170	27.3755	27.3755			3170	27.1487	27.1487			634	147737				634	619408				634	151099				634	178859
											3175	31.5736	31.5736			3175	26.7999	26.7999			3175	27.3659	27.3659			3175	27.1604	27.1604			635	147979				635	620469				635	151355				635	179298
											3180	31.5676	31.5676			3180	26.8124	26.8124			3180	27.3481	27.3481			3180	27.1645	27.1645			636	148228				636	621517				636	151622				636	179743
											3185	31.5866	31.5866			3185	26.81	26.81			3185	27.3434	27.3434			3185	27.1566	27.1566			637	148472				637	622496				637	151.87				637	180171
											3190	31.5855	31.5855			3190	26.8036	26.8036			3190	27.3434	27.3434			3190	27.1497	27.1497			638	148721				638	623513				638	152126				638	180598
											3195	31.58	31.58			3195	26.8038	26.8038			3195	27.3316	27.3316			3195	27.1488	27.1488			639	148977				639	624561				639	152383				639	181012
											3200	31.5891	31.5891			3200	26.8102	26.8102			3200	27.3188	27.3188			3200	27.1441	27.1441			640	149232				640	625686				640	152651				640	181435
											3205	31.5944	31.5944			3205	26.8239	26.8239			3205	27.319	27.319			3205	27.1428	27.1428			641	149483				641	626779				641	152915				641	181.86
											3210	31.623	31.623			3210	26.823	26.823			3210	27.3361	27.3361			3210	27.144	27.144			642	149733				642	627856				642	153181				642	182253
											3215	31.6344	31.6344			3215	26.8225	26.8225			3215	27.3407	27.3407			3215	27.1414	27.1414			643	149982				643	629009				643	153466				643	182648
											3220	31.6166	31.6166			3220	26.8266	26.8266			3220	27.3434	27.3434			3220	27.1443	27.1443			644	150231				644	630127				644	153.73				644	183053
											3225	31.6142	31.6142			3225	26.8289	26.8289			3225	27.3317	27.3317			3225	27.1492	27.1492			645	150.47				645	631252				645	153992				645	183456
											3230	31.6192	31.6192			3230	26.8231	26.8231			3230	27.3119	27.3119			3230	27.1349	27.1349			646	150711				646	63243				646	154241				646	183901
											3235	31.5994	31.5994			3235	26.8341	26.8341			3235	27.3157	27.3157			3235	27.1299	27.1299			647	150957				647	633557				647	154498				647	184353
											3240	31.6048	31.6048			3240	26.8534	26.8534			3240	27.3067	27.3067			3240	27.1204	27.1204			648	151203				648	634756				648	154.75				648	184808
											3245	31.6169	31.6169			3245	26.8458	26.8458			3245	27.3058	27.3058			3245	27.1066	27.1066			649	151448				649	636004				649	155004				649	185248
											3250	31.6249	31.6249			3250	26.8534	26.8534			3250	27.2955	27.2955			3250	27.1065	27.1065			650	151687				650	63728				650	155261				650	185674
											3255	31.6285	31.6285			3255	26.8724	26.8724			3255	27.2835	27.2835			3255	27.1084	27.1084			651	151931				651	638617				651	155523				651	186102
											3260	31.6378	31.6378			3260	26.8893	26.8893			3260	27.2752	27.2752			3260	27.1098	27.1098			652	152158				652	63993				652	155.8				652	186.53
											3265	31.632	31.632			3265	26.8847	26.8847			3265	27.2536	27.2536			3265	27.1176	27.1176			653	152392				653	641224				653	156083				653	186969
											3270	31.6252	31.6252			3270	26.8811	26.8811			3270	27.2343	27.2343			3270	27.1175	27.1175			654	152627				654	642397				654	156381				654	187364
											3275	31.6351	31.6351			3275	26.8652	26.8652			3275	27.2448	27.2448			3275	27.1073	27.1073			655	152853				655	643592				655	156689				655	187768
											3280	31.6445	31.6445			3280	26.854	26.854			3280	27.228	27.228			3280	27.0964	27.0964			656	153077				656	644812				656	156992				656	188175
											3285	31.6653	31.6653			3285	26.845	26.845			3285	27.2254	27.2254			3285	27.0876	27.0876			657	153306				657	646079				657	157311				657	188553
											3290	31.6653	31.6653			3290	26.8326	26.8326			3290	27.2202	27.2202			3290	27.0765	27.0765			658	153539				658	647251				658	157617				658	188959
											3295	31.6581	31.6581			3295	26.8317	26.8317			3295	27.2158	27.2158			3295	27.0658	27.0658			659	153772				659	64848				659	157899				659	189367
											3300	31.6437	31.6437			3300	26.8385	26.8385			3300	27.2361	27.2361			3300	27.0664	27.0664			660	154				660	649755				660	158214				660	189751
											3305	31.6517	31.6517			3305	26.8359	26.8359			3305	27.2524	27.2524			3305	27.0556	27.0556			661	154225				661	651042				661	158518				661	190145
											3310	31.6372	31.6372			3310	26.8502	26.8502			3310	27.2496	27.2496			3310	27.0407	27.0407			662	154444				662	652358				662	158818				662	190585
											3315	31.6432	31.6432			3315	26.8637	26.8637			3315	27.2277	27.2277			3315	27.0524	27.0524			663	154662				663	653648				663	159108				663	190976
											3320	31.6343	31.6343			3320	26.8605	26.8605			3320	27.2103	27.2103			3320	27.0605	27.0605			664	154.88				664	655106				664	159404				664	191355
											3325	31.6172	31.6172			3325	26.8541	26.8541			3325	27.2048	27.2048			3325	27.0667	27.0667			665	155088				665	656627				665	159703				665	191697
											3330	31.6004	31.6004			3330	26.8707	26.8707			3330	27.2045	27.2045			3330	27.0691	27.0691			666	155299				666	658245				666	160007				666	192019
											3335	31.5891	31.5891			3335	26.8836	26.8836			3335	27.2	27.2			3335	27.0781	27.0781			667	155514				667	659736				667	160333				667	192363
											3340	31.5695	31.5695			3340	26.8698	26.8698			3340	27.1945	27.1945			3340	27.0846	27.0846			668	155724				668	661189				668	160675				668	192.7
											3345	31.5688	31.5688			3345	26.8833	26.8833			3345	27.1873	27.1873			3345	27.0762	27.0762			669	155931				669	662543				669	161024				669	193014
											3350	31.5462	31.5462			3350	26.8804	26.8804			3350	27.1818	27.1818			3350	27.0602	27.0602			670	156.14				670	663997				670	161361				670	193312
											3355	31.5498	31.5498			3355	26.8739	26.8739			3355	27.1906	27.1906			3355	27.0607	27.0607			671	156.35				671	665496				671	161708				671	193624
											3360	31.5702	31.5702			3360	26.8663	26.8663			3360	27.1782	27.1782			3360	27.0563	27.0563			672	156539				672	66698				672	162052				672	193902
											3365	31.5515	31.5515			3365	26.8606	26.8606			3365	27.1676	27.1676			3365	27.0579	27.0579			673	156738				673	66855				673	162373				673	194196
											3370	31.5681	31.5681			3370	26.8567	26.8567			3370	27.1772	27.1772			3370	27.0449	27.0449			674	156941				674	670024				674	162.72				674	194494
											3375	31.5999	31.5999			3375	26.8477	26.8477			3375	27.1729	27.1729			3375	27.0465	27.0465			675	157152				675	671437				675	163073				675	194796
											3380	31.5773	31.5773			3380	26.846	26.846			3380	27.183	27.183			3380	27.0427	27.0427			676	157364				676	672875				676	163398				676	195105
											3385	31.5655	31.5655			3385	26.856	26.856			3385	27.1927	27.1927			3385	27.0427	27.0427			677	157578				677	674367				677	163.72				677	195391
											3390	31.5973	31.5973			3390	26.8458	26.8458			3390	27.1904	27.1904			3390	27.0393	27.0393			678	157798				678	675947				678	164025				678	195649
											3395	31.584	31.584			3395	26.8506	26.8506			3395	27.1955	27.1955			3395	27.0238	27.0238			679	158021				679	677571				679	164316				679	195907
											3400	31.5673	31.5673			3400	26.8552	26.8552			3400	27.1706	27.1706			3400	27.026	27.026			680	158243				680	679165				680	164567				680	196.17
											3405	31.5636	31.5636			3405	26.8627	26.8627			3405	27.1469	27.1469			3405	27.0293	27.0293			681	158457				681	680795				681	164808				681	196405
											3410	31.5377	31.5377			3410	26.8683	26.8683			3410	27.1333	27.1333			3410	27.0356	27.0356			682	158.67				682	682449				682	165.02				682	196.66
											3415	31.5324	31.5324			3415	26.8757	26.8757			3415	27.1322	27.1322			3415	27.0376	27.0376			683	158884				683	684047				683	165199				683	196908
											3420	31.5287	31.5287			3420	26.8745	26.8745			3420	27.1373	27.1373			3420	27.0354	27.0354			684	159102				684	685615				684	165.4				684	197136
											3425	31.5148	31.5148			3425	26.86	26.86			3425	27.1204	27.1204			3425	27.0293	27.0293			685	159329				685	687267				685	165599				685	197.36
											3430	31.4985	31.4985			3430	26.8405	26.8405			3430	27.1078	27.1078			3430	27.036	27.036			686	159555				686	688778				686	165.76				686	197613
											3435	31.4988	31.4988			3435	26.8304	26.8304			3435	27.1111	27.1111			3435	27.0407	27.0407			687	159775				687	690444				687	165938				687	197883
											3440	31.4818	31.4818			3440	26.8453	26.8453			3440	27.1119	27.1119			3440	27.0426	27.0426			688	160005				688	69211				688	166103				688	198168
											3445	31.4724	31.4724			3445	26.8507	26.8507			3445	27.0988	27.0988			3445	27.0502	27.0502			689	160234				689	693774				689	166258				689	198445
											3450	31.4619	31.4619			3450	26.858	26.858			3450	27.0873	27.0873			3450	27.0527	27.0527			690	160462				690	695447				690	166.45				690	198702
											3455	31.4468	31.4468			3455	26.8549	26.8549			3455	27.0829	27.0829			3455	27.0584	27.0584			691	160697				691	697036				691	166623				691	198968
											3460	31.4632	31.4632			3460	26.8555	26.8555			3460	27.0919	27.0919			3460	27.0523	27.0523			692	160939				692	698642				692	166793				692	199.28
											3465	31.4654	31.4654			3465	26.8487	26.8487			3465	27.1019	27.1019			3465	27.047	27.047			693	161.17				693	700161				693	166975				693	199609
											3470	31.4721	31.4721			3470	26.8575	26.8575			3470	27.0977	27.0977			3470	27.0499	27.0499			694	161.41				694	70172				694	167148				694	199983
											3475	31.4733	31.4733			3475	26.8674	26.8674			3475	27.0787	27.0787			3475	27.0482	27.0482			695	161644				695	703214				695	167333				695	200365
											3480	31.4809	31.4809			3480	26.868	26.868			3480	27.0704	27.0704			3480	27.0495	27.0495			696	161869				696	704787				696	167505				696	200752
											3485	31.4634	31.4634			3485	26.8617	26.8617			3485	27.076	27.076			3485	27.0501	27.0501			697	162099				697	706427				697	167686				697	201.16
											3490	31.4491	31.4491			3490	26.8567	26.8567			3490	27.0599	27.0599			3490	27.0486	27.0486			698	162.33				698	707949				698	167857				698	201574
											3495	31.4845	31.4845			3495	26.8532	26.8532			3495	27.0542	27.0542			3495	27.0361	27.0361			699	162555				699	709548				699	168006				699	201964
											3500	31.4915	31.4915			3500	26.8669	26.8669			3500	27.053	27.053			3500	27.0231	27.0231			700	162779				700	711204				700	168137				700	202331
											3505	31.4859	31.4859			3505	26.8692	26.8692			3505	27.0558	27.0558			3505	27.0303	27.0303			701	163008				701	712947				701	168.3				701	202691
											3510	31.4838	31.4838			3510	26.8684	26.8684			3510	27.0746	27.0746			3510	27.0348	27.0348			702	163235				702	714644				702	168488				702	203036
											3515	31.478	31.478			3515	26.8631	26.8631			3515	27.0647	27.0647			3515	27.0324	27.0324			703	163458				703	716371				703	168706				703	203439
											3520	31.483	31.483			3520	26.8487	26.8487			3520	27.0692	27.0692			3520	27.0245	27.0245			704	163684				704	718152				704	168.95				704	203819
											3525	31.4865	31.4865			3525	26.844	26.844			3525	27.0556	27.0556			3525	27.0122	27.0122			705	163905				705	719837				705	169247				705	204234
											3530	31.4985	31.4985			3530	26.8491	26.8491			3530	27.0554	27.0554			3530	27.0114	27.0114			706	164129				706	721561				706	169544				706	204662
											3535	31.4806	31.4806			3535	26.86	26.86			3535	27.0459	27.0459			3535	27.0098	27.0098			707	164338				707	723214				707	169883				707	205.13
											3540	31.4561	31.4561			3540	26.8647	26.8647			3540	27.0334	27.0334			3540	27.0045	27.0045			708	164542				708	724855				708	170209				708	205597
											3545	31.4702	31.4702			3545	26.8568	26.8568			3545	27.0361	27.0361			3545	27.0086	27.0086			709	164747				709	726606				709	170561				709	206058
											3550	31.4826	31.4826			3550	26.8532	26.8532			3550	27.0451	27.0451			3550	27.0197	27.0197			710	164949				710	728449				710	170881				710	206538
											3555	31.478	31.478			3555	26.8659	26.8659			3555	27.0633	27.0633			3555	27.0022	27.0022			711	165164				711	730348				711	171183				711	207032
											3560	31.4646	31.4646			3560	26.8646	26.8646			3560	27.0759	27.0759			3560	26.9984	26.9984			712	165378				712	732301				712	171502				712	207538
											3565	31.4693	31.4693			3565	26.8705	26.8705			3565	27.0808	27.0808			3565	26.9758	26.9758			713	165582				713	734185				713	171807				713	208075
											3570	31.4682	31.4682			3570	26.8715	26.8715			3570	27.0659	27.0659			3570	26.9714	26.9714			714	165781				714	736024				714	172138				714	208592
											3575	31.4747	31.4747			3575	26.8661	26.8661			3575	27.0499	27.0499			3575	26.9778	26.9778			715	165.96				715	737571				715	172.49				715	209099
											3580	31.5094	31.5094			3580	26.8634	26.8634			3580	27.0378	27.0378			3580	26.9897	26.9897			716	166143				716	738947				716	172852				716	209624
											3585	31.5135	31.5135			3585	26.881	26.881			3585	27.0335	27.0335			3585	26.988	26.988			717	166325				717	740229				717	173261				717	210092
											3590	31.5022	31.5022			3590	26.8966	26.8966			3590	27.0332	27.0332			3590	26.9848	26.9848			718	166498				718	741591				718	173633				718	210578
											3595	31.4844	31.4844			3595	26.8992	26.8992			3595	27.0309	27.0309			3595	26.976	26.976			719	166686				719	742944				719	173998				719	211044
											3600	31.4837	31.4837			3600	26.8787	26.8787			3600	27.0208	27.0208			3600	26.9712	26.9712			720	166.88				720	744245				720	174357				720	211.55
											3605	31.5198	31.5198			3605	26.8657	26.8657			3605	27.0131	27.0131			3605	26.9695	26.9695			721	167079				721	745326				721	174708				721	212053
											3610	31.5076	31.5076			3610	26.8581	26.8581			3610	27.016	27.016			3610	26.9749	26.9749			722	167272				722	746369				722	175088				722	212554
											3615	31.4952	31.4952			3615	26.8514	26.8514			3615	27.0184	27.0184			3615	26.9944	26.9944			723	167.48				723	747547				723	175486				723	213092
											3620	31.475	31.475			3620	26.8655	26.8655			3620	27.0127	27.0127			3620	27.0041	27.0041			724	167696				724	748812				724	175887				724	213612
											3625	31.4647	31.4647			3625	26.8668	26.8668			3625	27.0103	27.0103			3625	27.0184	27.0184			725	167896				725	749998				725	176268				725	214069
											3630	31.4586	31.4586			3630	26.8617	26.8617			3630	27.0195	27.0195			3630	27.0152	27.0152			726	168.1				726	751072				726	176641				726	214594
											3635	31.4742	31.4742			3635	26.8514	26.8514			3635	27.0312	27.0312			3635	27.0246	27.0246			727	168286				727	752039				727	177008				727	215099
											3640	31.4937	31.4937			3640	26.8589	26.8589			3640	27.0163	27.0163			3640	27.0089	27.0089			728	168452				728	752951				728	177399				728	215558
											3645	31.5234	31.5234			3645	26.8394	26.8394			3645	27.0051	27.0051			3645	26.9947	26.9947			729	168617				729	753904				729	177798				729	216021
											3650	31.528	31.528			3650	26.8184	26.8184			3650	26.9888	26.9888			3650	27.0011	27.0011			730	168794				730	754709				730	178164				730	216497
											3655	31.5136	31.5136			3655	26.8149	26.8149			3655	26.9957	26.9957			3655	27.002	27.002			731	168973				731	75574				731	178519				731	216936
											3660	31.5058	31.5058			3660	26.8039	26.8039			3660	27.002	27.002			3660	27.0057	27.0057			732	169134				732	756754				732	178875				732	217395
											3665	31.5155	31.5155			3665	26.7903	26.7903			3665	26.9904	26.9904			3665	26.9995	26.9995			733	169308				733	757774				733	179313				733	217786
											3670	31.5159	31.5159			3670	26.7879	26.7879			3670	26.9969	26.9969			3670	26.999	26.999			734	169496				734	758816				734	179735				734	218193
											3675	31.5065	31.5065			3675	26.7978	26.7978			3675	26.9835	26.9835			3675	26.9963	26.9963			735	169683				735	759765				735	180163				735	218613
											3680	31.5042	31.5042			3680	26.8018	26.8018			3680	26.9905	26.9905			3680	27.0186	27.0186			736	169865				736	760849				736	180575				736	219054
											3685	31.5102	31.5102			3685	26.8136	26.8136			3685	27.0054	27.0054			3685	27.0307	27.0307			737	170051				737	761818				737	181				737	219508
											3690	31.5263	31.5263			3690	26.8088	26.8088			3690	26.9963	26.9963			3690	27.0439	27.0439			738	170237				738	762881				738	181354				738	219.91
											3695	31.5237	31.5237			3695	26.8139	26.8139			3695	26.9825	26.9825			3695	27.0265	27.0265			739	170427				739	763889				739	181.7				739	220321
											3700	31.5363	31.5363			3700	26.7957	26.7957			3700	26.9719	26.9719			3700	27.0284	27.0284			740	170.62				740	764919				740	182033				740	220728
											3705	31.5326	31.5326			3705	26.792	26.792			3705	26.9641	26.9641			3705	27.0373	27.0373			741	170797				741	765941				741	182379				741	221166
											3710	31.5473	31.5473			3710	26.7964	26.7964			3710	26.9702	26.9702			3710	27.0296	27.0296			742	170976				742	766957				742	182702				742	221542
											3715	31.5375	31.5375			3715	26.8043	26.8043			3715	26.9705	26.9705			3715	27.0202	27.0202			743	171128				743	767942				743	183				743	221937
											3720	31.5235	31.5235			3720	26.8178	26.8178			3720	26.98	26.98			3720	27.0087	27.0087			744	171282				744	768821				744	183329				744	222378
											3725	31.542	31.542			3725	26.8135	26.8135			3725	26.9988	26.9988			3725	27.0127	27.0127			745	171442				745	76971				745	183695				745	222746
											3730	31.5408	31.5408			3730	26.8079	26.8079			3730	27.0006	27.0006			3730	27.0121	27.0121			746	171596				746	770448				746	184053				746	223073
											3735	31.5427	31.5427			3735	26.7902	26.7902			3735	26.9983	26.9983			3735	27.0151	27.0151			747	171761				747	771228				747	184463				747	223404
											3740	31.5312	31.5312			3740	26.7868	26.7868			3740	26.9936	26.9936			3740	27.0054	27.0054			748	171934				748	772161				748	184866				748	223739
											3745	31.4966	31.4966			3745	26.7797	26.7797			3745	26.9895	26.9895			3745	26.9964	26.9964			749	172106				749	773154				749	185244				749	224138
											3750	31.4703	31.4703			3750	26.7796	26.7796			3750	26.9887	26.9887			3750	26.9934	26.9934			750	172274				750	77412				750	185594				750	224523
											3755	31.4781	31.4781			3755	26.783	26.783			3755	26.9805	26.9805			3755	26.9844	26.9844			751	172452				751	774962				751	185955				751	224874
											3760	31.4857	31.4857			3760	26.7854	26.7854			3760	26.9696	26.9696			3760	26.9838	26.9838			752	172627				752	775736				752	186.31				752	225254
											3765	31.4926	31.4926			3765	26.7811	26.7811			3765	26.9694	26.9694			3765	26.9731	26.9731			753	172.81				753	776723				753	186677				753	225.65
											3770	31.4819	31.4819			3770	26.7737	26.7737			3770	26.9646	26.9646			3770	26.9688	26.9688			754	172991				754	777798				754	187053				754	226043
											3775	31.4743	31.4743			3775	26.7598	26.7598			3775	26.9608	26.9608			3775	26.9658	26.9658			755	173167				755	778949				755	187405				755	226382
											3780	31.4593	31.4593			3780	26.7578	26.7578			3780	26.9503	26.9503			3780	26.964	26.964			756	173342				756	780186				756	187748				756	226716
											3785	31.4399	31.4399			3785	26.7542	26.7542			3785	26.9469	26.9469			3785	26.9731	26.9731			757	173.53				757	781295				757	188113				757	227069
											3790	31.4512	31.4512			3790	26.7651	26.7651			3790	26.9486	26.9486			3790	26.9708	26.9708			758	173734				758	782358				758	188505				758	227379
											3795	31.4741	31.4741			3795	26.7678	26.7678			3795	26.9447	26.9447			3795	26.9701	26.9701			759	173933				759	783273				759	188915				759	227801
											3800	31.4653	31.4653			3800	26.7679	26.7679			3800	26.9603	26.9603			3800	26.9724	26.9724			760	174136				760	784047				760	189.33				760	228245
											3805	31.4802	31.4802			3805	26.7693	26.7693			3805	26.973	26.973			3805	26.9832	26.9832			761	174323				761	784775				761	189785				761	228645
											3810	31.4738	31.4738			3810	26.7617	26.7617			3810	26.9712	26.9712			3810	26.9882	26.9882			762	174525				762	785448				762	190214				762	229037
											3815	31.4731	31.4731			3815	26.7654	26.7654			3815	26.9763	26.9763			3815	26.9907	26.9907			763	174726				763	786082				763	190623				763	229352
											3820	31.4901	31.4901			3820	26.767	26.767			3820	26.9953	26.9953			3820	26.9898	26.9898			764	174907				764	786713				764	191033				764	229659
											3825	31.5039	31.5039			3825	26.7666	26.7666			3825	26.9846	26.9846			3825	26.9846	26.9846			765	175.09				765	787462				765	191409				765	230041
											3830	31.5028	31.5028			3830	26.7535	26.7535			3830	26.9876	26.9876			3830	26.9683	26.9683			766	175265				766	787961				766	191792				766	230451
											3835	31.4968	31.4968			3835	26.7377	26.7377			3835	26.9908	26.9908			3835	26.9536	26.9536			767	175422				767	788507				767	192167				767	230836
											3840	31.4832	31.4832			3840	26.7367	26.7367			3840	26.9897	26.9897			3840	26.9543	26.9543			768	175607				768	788971				768	192556				768	231228
											3845	31.4897	31.4897			3845	26.7376	26.7376			3845	27.0064	27.0064			3845	26.9615	26.9615			769	175782				769	789568				769	192933				769	231609
											3850	31.5049	31.5049			3850	26.7311	26.7311			3850	27.0109	27.0109			3850	26.9797	26.9797			770	175948				770	790283				770	193318				770	231997
											3855	31.4995	31.4995			3855	26.7236	26.7236			3855	27.0031	27.0031			3855	26.9693	26.9693			771	176.12				771	790791				771	193653				771	232466
											3860	31.4998	31.4998			3860	26.7203	26.7203			3860	27.0014	27.0014			3860	26.9572	26.9572			772	176298				772	791527				772	194061				772	232.97
											3865	31.5081	31.5081			3865	26.7189	26.7189			3865	26.9921	26.9921			3865	26.9435	26.9435			773	176489				773	792109				773	194477				773	233489
											3870	31.5194	31.5194			3870	26.7321	26.7321			3870	26.9968	26.9968			3870	26.929	26.929			774	176659				774	792776				774	194898				774	233981
											3875	31.5213	31.5213			3875	26.7333	26.7333			3875	27.0023	27.0023			3875	26.9258	26.9258			775	176831				775	793482				775	195316				775	234422
											3880	31.5035	31.5035			3880	26.7305	26.7305			3880	27.0091	27.0091			3880	26.9429	26.9429			776	177.02				776	794382				776	195725				776	234892
											3885	31.5092	31.5092			3885	26.7242	26.7242			3885	27.0084	27.0084			3885	26.9391	26.9391			777	177211				777	795108				777	196144				777	235359
											3890	31.496	31.496			3890	26.7139	26.7139			3890	27.0018	27.0018			3890	26.9241	26.9241			778	177.42				778	795718				778	196637				778	235824
											3895	31.486	31.486			3895	26.7116	26.7116			3895	26.9964	26.9964			3895	26.9151	26.9151			779	177612				779	79618				779	197166				779	236264
											3900	31.5041	31.5041			3900	26.7163	26.7163			3900	26.9955	26.9955			3900	26.9197	26.9197			780	177818				780	796569				780	197744				780	236679
											3905	31.4925	31.4925			3905	26.7155	26.7155			3905	26.9878	26.9878			3905	26.9231	26.9231			781	178026				781	797101				781	198327				781	237046
											3910	31.5065	31.5065			3910	26.7117	26.7117			3910	26.9946	26.9946			3910	26.9289	26.9289			782	178247				782	797638				782	198922				782	237441
											3915	31.525	31.525			3915	26.7202	26.7202			3915	26.9952	26.9952			3915	26.9385	26.9385			783	178473				783	79809				783	199.43				783	237786
											3920	31.5107	31.5107			3920	26.7365	26.7365			3920	26.9821	26.9821			3920	26.9422	26.9422			784	178.68				784	798458				784	199941				784	238085
											3925	31.5138	31.5138			3925	26.7512	26.7512			3925	26.9645	26.9645			3925	26.944	26.944			785	178896				785	79916				785	200348				785	238333
											3930	31.5081	31.5081			3930	26.7481	26.7481			3930	26.9529	26.9529			3930	26.9628	26.9628			786	179083				786	79.98				786	200712				786	238.56
											3935	31.5128	31.5128			3935	26.7554	26.7554			3935	26.9477	26.9477			3935	26.9762	26.9762			787	179255				787	800522				787	201014				787	238816
											3940	31.5309	31.5309			3940	26.7603	26.7603			3940	26.972	26.972			3940	26.97	26.97			788	179.45				788	801446				788	201257				788	238972
											3945	31.5579	31.5579			3945	26.7641	26.7641			3945	26.9841	26.9841			3945	26.9758	26.9758			789	179609				789	802508				789	201496				789	239151
											3950	31.5799	31.5799			3950	26.754	26.754			3950	26.9844	26.9844			3950	26.9787	26.9787			790	179776				790	803387				790	201718				790	239456
											3955	31.564	31.564			3955	26.7524	26.7524			3955	26.9627	26.9627			3955	26.9836	26.9836			791	179956				791	804217				791	201851				791	239.76
											3960	31.5592	31.5592			3960	26.7519	26.7519			3960	26.9437	26.9437			3960	26.9713	26.9713			792	180126				792	804939				792	201958				792	240.1
											3965	31.5477	31.5477			3965	26.7586	26.7586			3965	26.9324	26.9324			3965	26.9721	26.9721			793	180.31				793	805708				793	202091				793	240452
											3970	31.5211	31.5211			3970	26.7407	26.7407			3970	26.9396	26.9396			3970	26.9705	26.9705			794	180473				794	806524				794	202.21				794	240824
											3975	31.5223	31.5223			3975	26.7358	26.7358			3975	26.9363	26.9363			3975	26.9708	26.9708			795	180.67				795	807138				795	202384				795	241094
											3980	31.505	31.505			3980	26.7312	26.7312			3980	26.9526	26.9526			3980	26.9882	26.9882			796	180843				796	807866				796	202.53				796	241366
											3985	31.497	31.497			3985	26.7278	26.7278			3985	26.9567	26.9567			3985	27.0028	27.0028			797	180992				797	808775				797	202657				797	241629
											3990	31.5077	31.5077			3990	26.7389	26.7389			3990	26.9478	26.9478			3990	26.9961	26.9961			798	181174				798	809476				798	202818				798	241762
											3995	31.5018	31.5018			3995	26.7519	26.7519			3995	26.9385	26.9385			3995	27.0064	27.0064			799	181.36				799	80999				799	203023				799	241843
											4000	31.4989	31.4989			4000	26.7534	26.7534			4000	26.938	26.938			4000	26.9949	26.9949			800	181547				800	810495				800	203187				800	241937
											4005	31.4847	31.4847			4005	26.7532	26.7532			4005	26.9437	26.9437			4005	26.9843	26.9843			801	181724				801	810869				801	203351				801	242041
											4010	31.4708	31.4708			4010	26.7633	26.7633			4010	26.9576	26.9576			4010	26.9908	26.9908			802	181893				802	811662				802	203447				802	242208
											4015	31.4805	31.4805			4015	26.778	26.778			4015	26.9525	26.9525			4015	26.9875	26.9875			803	182061				803	812678				803	203555				803	242329
											4020	31.5005	31.5005			4020	26.7711	26.7711			4020	26.9574	26.9574			4020	26.9772	26.9772			804	182.23				804	813438				804	203597				804	242531
											4025	31.4932	31.4932			4025	26.762	26.762			4025	26.9373	26.9373			4025	26.9906	26.9906			805	182414				805	814559				805	203633				805	242864
											4030	31.4749	31.4749			4030	26.7555	26.7555			4030	26.9312	26.9312			4030	27.0034	27.0034			806	182576				806	815793				806	203787				806	243206
											4035	31.4637	31.4637			4035	26.7514	26.7514			4035	26.9252	26.9252			4035	27.0116	27.0116			807	182746				807	81728				807	203915				807	243547
											4040	31.4551	31.4551			4040	26.7622	26.7622			4040	26.9236	26.9236			4040	27.0014	27.0014			808	182935				808	818645				808	204065				808	243934
											4045	31.4785	31.4785			4045	26.7627	26.7627			4045	26.9325	26.9325			4045	26.9916	26.9916			809	183113				809	820078				809	204166				809	244274
											4050	31.4749	31.4749			4050	26.7522	26.7522			4050	26.927	26.927			4050	27.0064	27.0064			810	183308				810	821741				810	204343				810	244.61
											4055	31.4882	31.4882			4055	26.7384	26.7384			4055	26.9288	26.9288			4055	27.0095	27.0095			811	183539				811	82325				811	204529				811	244973
											4060	31.4962	31.4962			4060	26.7311	26.7311			4060	26.9223	26.9223			4060	26.9995	26.9995			812	183789				812	82457				812	204777				812	245416
											4065	31.488	31.488			4065	26.7299	26.7299			4065	26.9271	26.9271			4065	26.9891	26.9891			813	184038				813	825662				813	205038				813	245911
											4070	31.4823	31.4823			4070	26.7449	26.7449			4070	26.9393	26.9393			4070	26.976	26.976			814	184275				814	826749				814	205.24				814	246441
											4075	31.491	31.491			4075	26.744	26.744			4075	26.9426	26.9426			4075	26.9645	26.9645			815	184505				815	827692				815	205.48				815	246862
											4080	31.4796	31.4796			4080	26.7356	26.7356			4080	26.9316	26.9316			4080	26.9594	26.9594			816	184736				816	828645				816	205692				816	247239
											4085	31.4539	31.4539			4085	26.729	26.729			4085	26.9259	26.9259			4085	26.977	26.977			817	184981				817	829464				817	205987				817	247773
											4090	31.4398	31.4398			4090	26.7201	26.7201			4090	26.9142	26.9142			4090	26.976	26.976			818	185191				818	830079				818	206261				818	248418
											4095	31.4558	31.4558			4095	26.7332	26.7332			4095	26.9167	26.9167			4095	26.9797	26.9797			819	185467				819	830925				819	206536				819	249139
											4100	31.441	31.441			4100	26.737	26.737			4100	26.9205	26.9205			4100	26.97	26.97			820	185724				820	831481				820	206884				820	249853
											4105	31.4324	31.4324			4105	26.7286	26.7286			4105	26.9129	26.9129			4105	26.9716	26.9716			821	185.99				821	831898				821	207243				821	250567
											4110	31.4274	31.4274			4110	26.719	26.719			4110	26.9119	26.9119			4110	26.9661	26.9661			822	186225				822	832359				822	207506				822	251227
											4115	31.4204	31.4204			4115	26.7	26.7			4115	26.9135	26.9135			4115	26.9614	26.9614			823	186458				823	832674				823	207841				823	251815
											4120	31.4227	31.4227			4120	26.7043	26.7043			4120	26.9205	26.9205			4120	26.9777	26.9777			824	186684				824	833216				824	208.18				824	252381
											4125	31.4612	31.4612			4125	26.7001	26.7001			4125	26.9073	26.9073			4125	27.0067	27.0067			825	186.9				825	833736				825	208484				825	252919
											4130	31.4767	31.4767			4130	26.6981	26.6981			4130	26.9001	26.9001			4130	27.0096	27.0096			826	187091				826	834361				826	208752				826	253352
											4135	31.4684	31.4684			4135	26.7152	26.7152			4135	26.8961	26.8961			4135	26.9871	26.9871			827	187.27				827	835113				827	209064				827	253645
											4140	31.5027	31.5027			4140	26.7082	26.7082			4140	26.908	26.908			4140	26.9647	26.9647			828	187474				828	835928				828	209411				828	253898
											4145	31.5171	31.5171			4145	26.7132	26.7132			4145	26.9107	26.9107			4145	26.9482	26.9482			829	187696				829	837162				829	209834				829	254104
											4150	31.4983	31.4983			4150	26.7097	26.7097			4150	26.922	26.922			4150	26.9471	26.9471			830	187901				830	838289				830	210269				830	254333
											4155	31.4929	31.4929			4155	26.7032	26.7032			4155	26.9336	26.9336			4155	26.9352	26.9352			831	188106				831	839477				831	210753				831	254496
											4160	31.5104	31.5104			4160	26.7026	26.7026			4160	26.9453	26.9453			4160	26.9097	26.9097			832	188316				832	840881				832	211297				832	254802
											4165	31.5213	31.5213			4165	26.6869	26.6869			4165	26.956	26.956			4165	26.907	26.907			833	188497				833	84229				833	211913				833	255134
											4170	31.5376	31.5376			4170	26.6845	26.6845			4170	26.9686	26.9686			4170	26.9021	26.9021			834	188644				834	843446				834	212591				834	255612
											4175	31.5266	31.5266			4175	26.6836	26.6836			4175	26.9725	26.9725			4175	26.9132	26.9132			835	188781				835	845005				835	213329				835	256095
											4180	31.5152	31.5152			4180	26.6649	26.6649			4180	26.9768	26.9768			4180	26.9226	26.9226			836	188934				836	846829				836	213959				836	256556
											4185	31.5117	31.5117			4185	26.6652	26.6652			4185	26.9817	26.9817			4185	26.9253	26.9253			837	189087				837	848759				837	214594				837	257052
											4190	31.4836	31.4836			4190	26.685	26.685			4190	26.9686	26.9686			4190	26.939	26.939			838	189228				838	850772				838	215162				838	257483
											4195	31.4718	31.4718			4195	26.6816	26.6816			4195	26.9785	26.9785			4195	26.9349	26.9349			839	189341				839	852777				839	215.81				839	257975
											4200	31.4649	31.4649			4200	26.6854	26.6854			4200	26.9808	26.9808			4200	26.9361	26.9361			840	189452				840	855078				840	216399				840	258501
											4205	31.467	31.467			4205	26.6906	26.6906			4205	26.9979	26.9979			4205	26.9439	26.9439			841	189589				841	857826				841	216927				841	259058
											4210	31.4783	31.4783			4210	26.699	26.699			4210	27.0033	27.0033			4210	26.9463	26.9463			842	189729				842	86087				842	217.4				842	259633
											4215	31.4848	31.4848			4215	26.6846	26.6846			4215	27.009	27.009			4215	26.958	26.958			843	189899				843	86365				843	217838				843	260136
											4220	31.4994	31.4994			4220	26.684	26.684			4220	27.0022	27.0022			4220	26.9581	26.9581			844	190053				844	865973				844	218221				844	260696
											4225	31.4976	31.4976			4225	26.6826	26.6826			4225	26.9855	26.9855			4225	26.9689	26.9689			845	190181				845	868226				845	218622				845	261198
											4230	31.497	31.497			4230	26.6669	26.6669			4230	26.969	26.969			4230	26.9521	26.9521			846	190328				846	870526				846	219212				846	261667
											4235	31.4881	31.4881			4235	26.6702	26.6702			4235	26.9782	26.9782			4235	26.9508	26.9508			847	190508				847	872912				847	219778				847	262345
											4240	31.4567	31.4567			4240	26.6765	26.6765			4240	26.9881	26.9881			4240	26.9596	26.9596			848	190703				848	874837				848	220451				848	262765
											4245	31.4429	31.4429			4245	26.6929	26.6929			4245	26.987	26.987			4245	26.9657	26.9657			849	190914				849	876733				849	221151				849	263226
											4250	31.4469	31.4469			4250	26.7043	26.7043			4250	26.9824	26.9824			4250	26.9616	26.9616			850	191.1				850	87881				850	221949				850	263649
											4255	31.4356	31.4356			4255	26.693	26.693			4255	26.9878	26.9878			4255	26.9658	26.9658			851	191293				851	880578				851	222754				851	264008
											4260	31.4403	31.4403			4260	26.6954	26.6954			4260	27.0018	27.0018			4260	26.9762	26.9762			852	191.47				852	881583				852	223.57				852	264369
											4265	31.4381	31.4381			4265	26.6883	26.6883			4265	27.002	27.002			4265	26.983	26.983			853	191571				853	88224				853	224482				853	264732
											4270	31.4446	31.4446			4270	26.6898	26.6898			4270	27.0034	27.0034			4270	26.9832	26.9832			854	191745				854	882633				854	225342				854	264969
											4275	31.446	31.446			4275	26.6897	26.6897			4275	27.0024	27.0024			4275	26.9794	26.9794			855	191975				855	88314				855	226186				855	265.19
											4280	31.4439	31.4439			4280	26.6972	26.6972			4280	26.9974	26.9974			4280	26.9878	26.9878			856	192186				856	883172				856	226987				856	265382
											4285	31.4516	31.4516			4285	26.6973	26.6973			4285	27.0074	27.0074			4285	26.9807	26.9807			857	192393				857	883419				857	227713				857	265418
											4290	31.4376	31.4376			4290	26.6801	26.6801			4290	27.0275	27.0275			4290	26.9815	26.9815			858	192585				858	883749				858	228463				858	265501
											4295	31.4135	31.4135			4295	26.6797	26.6797			4295	27.036	27.036			4295	26.9833	26.9833			859	192784				859	883881				859	229113				859	265628
											4300	31.4106	31.4106			4300	26.69	26.69			4300	27.0086	27.0086			4300	26.9901	26.9901			860	193026				860	884623				860	229754				860	265478
											4305	31.3967	31.3967			4305	26.6801	26.6801			4305	27.0028	27.0028			4305	26.9914	26.9914			861	193308				861	885821				861	230.37				861	265145
											4310	31.3742	31.3742			4310	26.6862	26.6862			4310	27.0033	27.0033			4310	26.9775	26.9775			862	193.47				862	887626				862	230989				862	265124
											4315	31.3832	31.3832			4315	26.6924	26.6924			4315	26.9969	26.9969			4315	26.9608	26.9608			863	193788				863	889533				863	231832				863	265236
											4320	31.4097	31.4097			4320	26.6963	26.6963			4320	27.0073	27.0073			4320	26.9557	26.9557			864	194017				864	892251				864	232775				864	265264
											4325	31.4194	31.4194			4325	26.6913	26.6913			4325	27.0148	27.0148			4325	26.967	26.967			865	194252				865	894863				865	233817				865	265515
											4330	31.4255	31.4255			4330	26.6994	26.6994			4330	27.0183	27.0183			4330	26.9725	26.9725			866	194518				866	897101				866	234723				866	265559
											4335	31.4213	31.4213			4335	26.7047	26.7047			4335	27.0264	27.0264			4335	26.9662	26.9662			867	194786				867	899735				867	235909				867	265775
											4340	31.4056	31.4056			4340	26.7006	26.7006			4340	27.0308	27.0308			4340	26.9662	26.9662			868	194968				868	90147				868	237027				868	265839
											4345	31.4052	31.4052			4345	26.7051	26.7051			4345	27.0328	27.0328			4345	26.9629	26.9629			869	195.21				869	902684				869	237972				869	265954
											4350	31.3946	31.3946			4350	26.7234	26.7234			4350	27.0255	27.0255			4350	26.9644	26.9644			870	195418				870	903428				870	239132				870	266379
											4355	31.3924	31.3924			4355	26.7201	26.7201			4355	27.0172	27.0172			4355	26.9551	26.9551			871	195565				871	904552				871	240005				871	266738
											4360	31.3991	31.3991			4360	26.7152	26.7152			4360	27.01	27.01			4360	26.9573	26.9573			872	195773				872	905261				872	240.67				872	267067
											4365	31.4014	31.4014			4365	26.7076	26.7076			4365	27.0099	27.0099			4365	26.9685	26.9685			873	196012				873	905641				873	241224				873	267269
											4370	31.4003	31.4003			4370	26.6972	26.6972			4370	27.0093	27.0093			4370	26.9616	26.9616			874	196285				874	905114				874	241705				874	267587
											4375	31.3772	31.3772			4375	26.6797	26.6797			4375	27.0101	27.0101			4375	26.9686	26.9686			875	196448				875	905132				875	242178				875	267633
											4380	31.3942	31.3942			4380	26.6787	26.6787			4380	27.0186	27.0186			4380	26.9857	26.9857			876	196.65				876	904877				876	242.64				876	267817
											4385	31.4051	31.4051			4385	26.6845	26.6845			4385	27.0286	27.0286			4385	26.984	26.984			877	196867				877	904224				877	243357				877	267919
											4390	31.4113	31.4113			4390	26.6945	26.6945			4390	27.0203	27.0203			4390	26.9713	26.9713			878	197079				878	903504				878	243782				878	267889
											4395	31.3997	31.3997			4395	26.6939	26.6939			4395	27.0241	27.0241			4395	26.9582	26.9582			879	197244				879	902307				879	244073				879	268054
											4400	31.4217	31.4217			4400	26.6907	26.6907			4400	27.046	27.046			4400	26.9526	26.9526			880	197408				880	901991				880	243987				880	268514
											4405	31.4158	31.4158			4405	26.6838	26.6838			4405	27.0534	27.0534			4405	26.9555	26.9555			881	197628				881	902775				881	243925				881	269148
											4410	31.4108	31.4108			4410	26.671	26.671			4410	27.0449	27.0449			4410	26.9706	26.9706			882	197792				882	903946				882	244085				882	269947
											4415	31.4193	31.4193			4415	26.6541	26.6541			4415	27.0488	27.0488			4415	26.9788	26.9788			883	197932				883	906308				883	244262				883	270791
											4420	31.44	31.44			4420	26.6614	26.6614			4420	27.0558	27.0558			4420	26.9867	26.9867			884	198268				884	90943				884	244068				884	271764
											4425	31.4395	31.4395			4425	26.6623	26.6623			4425	27.0456	27.0456			4425	26.973	26.973			885	198624				885	912911				885	244144				885	272.52
											4430	31.4403	31.4403			4430	26.6659	26.6659			4430	27.0375	27.0375			4430	26.9744	26.9744			886	199058				886	916341				886	244218				886	272736
											4435	31.417	31.417			4435	26.672	26.672			4435	27.022	27.022			4435	26.9903	26.9903			887	199309				887	919859				887	244473				887	272391
											4440	31.4239	31.4239			4440	26.6711	26.6711			4440	27.0285	27.0285			4440	26.9866	26.9866			888	199757				888	924069				888	244098				888	272.02
											4445	31.4199	31.4199			4445	26.6646	26.6646			4445	27.0251	27.0251			4445	26.9778	26.9778			889	200079				889	92912				889	243186				889	272.08
											4450	31.4276	31.4276			4450	26.6696	26.6696			4450	27.0486	27.0486			4450	26.9539	26.9539			890	200564				890	934839				890	243345				890	272432
											4455	31.443	31.443			4455	26.6773	26.6773			4455	27.0591	27.0591			4455	26.9463	26.9463			891	200994				891	941294				891	243525				891	272.46
											4460	31.4543	31.4543			4460	26.6723	26.6723			4460	27.0532	27.0532			4460	26.94	26.94			892	201204				892	94688				892	244624				892	272678
											4465	31.4386	31.4386			4465	26.6519	26.6519			4465	27.0363	27.0363			4465	26.9289	26.9289			893	201486				893	952367				893	244994				893	271414
											4470	31.4304	31.4304			4470	26.6426	26.6426			4470	27.0295	27.0295			4470	26.9444	26.9444			894	201902				894	955593				894	245739				894	269883
											4475	31.4256	31.4256			4475	26.6338	26.6338			4475	27.0205	27.0205			4475	26.9472	26.9472			895	202.45				895	958026				895	246045				895	269214
											4480	31.4306	31.4306			4480	26.6346	26.6346			4480	27.0222	27.0222			4480	26.9269	26.9269			896	202542				896	956657				896	245322				896	269.52
											4485	31.4016	31.4016			4485	26.6524	26.6524			4485	27.004	27.004			4485	26.9152	26.9152			897	202915				897	954446				897	243447				897	269805
											4490	31.4113	31.4113			4490	26.6521	26.6521			4490	26.9943	26.9943			4490	26.8987	26.8987			898	202236				898	951544				898	239884				898	270555
											4495	31.427	31.427			4495	26.6686	26.6686			4495	26.9998	26.9998			4495	26.8894	26.8894			899	201982				899	954067				899	237.08				899	270587
											4500	31.4252	31.4252			4500	26.6778	26.6778			4500	27.01	27.01			4500	26.8779	26.8779			900	201833				900	952694				900	232.86				900	267811
											4505	31.4334	31.4334			4505	26.6857	26.6857			4505	27.0197	27.0197			4505	26.877	26.877
											4510	31.4402	31.4402			4510	26.6808	26.6808			4510	27.026	27.026			4510	26.8807	26.8807
											4515	31.4319	31.4319			4515	26.6679	26.6679			4515	27.0175	27.0175			4515	26.8954	26.8954
											4520	31.4272	31.4272			4520	26.6656	26.6656			4520	27.0176	27.0176			4520	26.9185	26.9185
											4525	31.4476	31.4476			4525	26.6661	26.6661			4525	27.0223	27.0223			4525	26.9341	26.9341
											4530	31.4496	31.4496			4530	26.6655	26.6655			4530	27.0231	27.0231			4530	26.9246	26.9246
											4535	31.4733	31.4733			4535	26.676	26.676			4535	27.0308	27.0308			4535	26.9136	26.9136
											4540	31.4858	31.4858			4540	26.6856	26.6856			4540	27.0474	27.0474			4540	26.9094	26.9094
											4545	31.4636	31.4636			4545	26.6803	26.6803			4545	27.0584	27.0584			4545	26.9031	26.9031
											4550	31.4552	31.4552			4550	26.6856	26.6856			4550	27.0642	27.0642			4550	26.9102	26.9102
											4555	31.4481	31.4481			4555	26.6821	26.6821			4555	27.0823	27.0823			4555	26.9145	26.9145
											4560	31.4434	31.4434			4560	26.6861	26.6861			4560	27.0966	27.0966			4560	26.9173	26.9173
											4565	31.472	31.472			4565	26.693	26.693			4565	27.0984	27.0984			4565	26.9028	26.9028
											4570	31.4838	31.4838			4570	26.7069	26.7069			4570	27.1061	27.1061			4570	26.8886	26.8886
											4575	31.4697	31.4697			4575	26.7115	26.7115			4575	27.1057	27.1057			4575	26.8857	26.8857
											4580	31.4773	31.4773			4580	26.7072	26.7072			4580	27.1011	27.1011			4580	26.899	26.899
											4585	31.4826	31.4826			4585	26.6997	26.6997			4585	27.0902	27.0902			4585	26.9174	26.9174
											4590	31.4816	31.4816			4590	26.6993	26.6993			4590	27.0807	27.0807			4590	26.9408	26.9408
											4595	31.4814	31.4814			4595	26.7027	26.7027			4595	27.078	27.078			4595	26.9573	26.9573
											4600	31.4935	31.4935			4600	26.6904	26.6904			4600	27.0697	27.0697			4600	26.9554	26.9554
											4605	31.4889	31.4889			4605	26.6882	26.6882			4605	27.0664	27.0664			4605	26.9503	26.9503
											4610	31.4867	31.4867			4610	26.6727	26.6727			4610	27.0443	27.0443			4610	26.9358	26.9358
											4615	31.4655	31.4655			4615	26.6724	26.6724			4615	27.0196	27.0196			4615	26.9343	26.9343
											4620	31.4784	31.4784			4620	26.6754	26.6754			4620	27.022	27.022			4620	26.9479	26.9479
											4625	31.4867	31.4867			4625	26.6693	26.6693			4625	27.0279	27.0279			4625	26.9396	26.9396
											4630	31.4773	31.4773			4630	26.6763	26.6763			4630	27.0265	27.0265			4630	26.9275	26.9275
											4635	31.5069	31.5069			4635	26.6807	26.6807			4635	27.0296	27.0296			4635	26.937	26.937
											4640	31.5068	31.5068			4640	26.7035	26.7035			4640	27.0155	27.0155			4640	26.9322	26.9322
											4645	31.5071	31.5071			4645	26.7221	26.7221			4645	27.0095	27.0095			4645	26.9272	26.9272
											4650	31.5001	31.5001			4650	26.7304	26.7304			4650	27.018	27.018			4650	26.9191	26.9191
											4655	31.4918	31.4918			4655	26.7339	26.7339			4655	27.0146	27.0146			4655	26.9124	26.9124
											4660	31.4875	31.4875			4660	26.7215	26.7215			4660	27.023	27.023			4660	26.9255	26.9255
											4665	31.5061	31.5061			4665	26.7181	26.7181			4665	27.0255	27.0255			4665	26.9225	26.9225
											4670	31.5043	31.5043			4670	26.7113	26.7113			4670	27.0333	27.0333			4670	26.9127	26.9127
											4675	31.5284	31.5284			4675	26.7086	26.7086			4675	27.0306	27.0306			4675	26.897	26.897
											4680	31.5081	31.5081			4680	26.7166	26.7166			4680	27.0305	27.0305			4680	26.888	26.888
											4685	31.497	31.497			4685	26.7056	26.7056			4685	27.0503	27.0503			4685	26.8735	26.8735
											4690	31.4963	31.4963			4690	26.7056	26.7056			4690	27.064	27.064			4690	26.8624	26.8624
											4695	31.4863	31.4863			4695	26.7131	26.7131			4695	27.063	27.063			4695	26.8555	26.8555
											4700	31.4619	31.4619			4700	26.7229	26.7229			4700	27.0618	27.0618			4700	26.8465	26.8465
											4705	31.4665	31.4665			4705	26.722	26.722			4705	27.0393	27.0393			4705	26.8375	26.8375
											4710	31.4852	31.4852			4710	26.7233	26.7233			4710	27.0277	27.0277			4710	26.8462	26.8462
											4715	31.5043	31.5043			4715	26.7365	26.7365			4715	27.0149	27.0149			4715	26.8305	26.8305
											4720	31.4923	31.4923			4720	26.7581	26.7581			4720	27.0171	27.0171			4720	26.8256	26.8256
											4725	31.4752	31.4752			4725	26.761	26.761			4725	27.022	27.022			4725	26.8148	26.8148
											4730	31.492	31.492			4730	26.7617	26.7617			4730	27.0141	27.0141			4730	26.7997	26.7997
											4735	31.5113	31.5113			4735	26.7519	26.7519			4735	27.0068	27.0068			4735	26.787	26.787
											4740	31.5087	31.5087			4740	26.7451	26.7451			4740	26.9949	26.9949			4740	26.7942	26.7942
											4745	31.5215	31.5215			4745	26.7414	26.7414			4745	26.988	26.988			4745	26.8003	26.8003
											4750	31.5016	31.5016			4750	26.7545	26.7545			4750	26.9894	26.9894			4750	26.7935	26.7935
											4755	31.4819	31.4819			4755	26.7466	26.7466			4755	26.9961	26.9961			4755	26.8029	26.8029
											4760	31.4863	31.4863			4760	26.745	26.745			4760	27.0002	27.0002			4760	26.8181	26.8181
											4765	31.4942	31.4942			4765	26.7428	26.7428			4765	26.9978	26.9978			4765	26.8125	26.8125
											4770	31.5096	31.5096			4770	26.734	26.734			4770	27.0018	27.0018			4770	26.8016	26.8016
											4775	31.4939	31.4939			4775	26.728	26.728			4775	26.9921	26.9921			4775	26.8061	26.8061
											4780	31.486	31.486			4780	26.7267	26.7267			4780	27.0134	27.0134			4780	26.8056	26.8056
											4785	31.492	31.492			4785	26.7235	26.7235			4785	27.0181	27.0181			4785	26.8086	26.8086
											4790	31.5086	31.5086			4790	26.7145	26.7145			4790	27.006	27.006			4790	26.8168	26.8168
											4795	31.5056	31.5056			4795	26.7197	26.7197			4795	26.9898	26.9898			4795	26.8257	26.8257
											4800	31.4938	31.4938			4800	26.7196	26.7196			4800	26.9813	26.9813			4800	26.8324	26.8324
											4805	31.4785	31.4785			4805	26.7231	26.7231			4805	26.9846	26.9846			4805	26.8407	26.8407
											4810	31.4621	31.4621			4810	26.7229	26.7229			4810	26.9857	26.9857			4810	26.8389	26.8389
											4815	31.4738	31.4738			4815	26.7322	26.7322			4815	26.9823	26.9823			4815	26.8318	26.8318
											4820	31.4961	31.4961			4820	26.7227	26.7227			4820	26.9722	26.9722			4820	26.8388	26.8388
											4825	31.4727	31.4727			4825	26.7208	26.7208			4825	26.9668	26.9668			4825	26.83	26.83
											4830	31.4587	31.4587			4830	26.717	26.717			4830	26.964	26.964			4830	26.8238	26.8238
											4835	31.4609	31.4609			4835	26.7185	26.7185			4835	26.9821	26.9821			4835	26.8242	26.8242
											4840	31.4534	31.4534			4840	26.7312	26.7312			4840	26.9762	26.9762			4840	26.8147	26.8147
											4845	31.4525	31.4525			4845	26.7292	26.7292			4845	26.9561	26.9561			4845	26.7995	26.7995
											4850	31.4614	31.4614			4850	26.7225	26.7225			4850	26.9586	26.9586			4850	26.8047	26.8047
											4855	31.4636	31.4636			4855	26.7108	26.7108			4855	26.9795	26.9795			4855	26.8102	26.8102
											4860	31.4536	31.4536			4860	26.7132	26.7132			4860	26.9949	26.9949			4860	26.8118	26.8118
											4865	31.4768	31.4768			4865	26.721	26.721			4865	26.997	26.997			4865	26.795	26.795
											4870	31.4567	31.4567			4870	26.7302	26.7302			4870	26.9891	26.9891			4870	26.8003	26.8003
											4875	31.4594	31.4594			4875	26.7331	26.7331			4875	26.9912	26.9912			4875	26.7981	26.7981
											4880	31.4702	31.4702			4880	26.7282	26.7282			4880	27.0093	27.0093			4880	26.7992	26.7992
											4885	31.4544	31.4544			4885	26.6989	26.6989			4885	27.0206	27.0206			4885	26.8026	26.8026
											4890	31.4683	31.4683			4890	26.7088	26.7088			4890	27.037	27.037			4890	26.8199	26.8199
											4895	31.4905	31.4905			4895	26.6972	26.6972			4895	27.0272	27.0272			4895	26.8322	26.8322
											4900	31.5038	31.5038			4900	26.6892	26.6892			4900	27.0296	27.0296			4900	26.825	26.825
											4905	31.5184	31.5184			4905	26.6841	26.6841			4905	27.021	27.021			4905	26.8038	26.8038
											4910	31.4928	31.4928			4910	26.6756	26.6756			4910	27.0167	27.0167			4910	26.7959	26.7959
											4915	31.4904	31.4904			4915	26.6749	26.6749			4915	27.0193	27.0193			4915	26.7912	26.7912
											4920	31.5068	31.5068			4920	26.6713	26.6713			4920	27.0176	27.0176			4920	26.7868	26.7868
											4925	31.4779	31.4779			4925	26.6675	26.6675			4925	27.0201	27.0201			4925	26.7954	26.7954
											4930	31.4954	31.4954			4930	26.6684	26.6684			4930	27.02	27.02			4930	26.7921	26.7921
											4935	31.4819	31.4819			4935	26.6607	26.6607			4935	27.016	27.016			4935	26.7851	26.7851
											4940	31.4776	31.4776			4940	26.6589	26.6589			4940	27.0163	27.0163			4940	26.7902	26.7902
											4945	31.477	31.477			4945	26.6506	26.6506			4945	26.9978	26.9978			4945	26.7883	26.7883
											4950	31.4853	31.4853			4950	26.6562	26.6562			4950	26.9902	26.9902			4950	26.7786	26.7786
											4955	31.4759	31.4759			4955	26.6524	26.6524			4955	26.9919	26.9919			4955	26.7721	26.7721
											4960	31.4727	31.4727			4960	26.6501	26.6501			4960	26.998	26.998			4960	26.7844	26.7844
											4965	31.4757	31.4757			4965	26.6393	26.6393			4965	27.0187	27.0187			4965	26.807	26.807
											4970	31.478	31.478			4970	26.6248	26.6248			4970	27.0246	27.0246			4970	26.808	26.808
											4975	31.4926	31.4926			4975	26.6218	26.6218			4975	27.0276	27.0276			4975	26.7959	26.7959
											4980	31.4877	31.4877			4980	26.6142	26.6142			4980	27.0292	27.0292			4980	26.7809	26.7809
											4985	31.4767	31.4767			4985	26.6195	26.6195			4985	27.0295	27.0295			4985	26.7679	26.7679
											4990	31.4609	31.4609			4990	26.6176	26.6176			4990	27.0215	27.0215			4990	26.7759	26.7759
											4995	31.444	31.444			4995	26.6144	26.6144			4995	27.0107	27.0107			4995	26.7833	26.7833
											5000	31.4311	31.4311			5000	26.6303	26.6303			5000	26.991	26.991			5000	26.8023	26.8023
											5005	31.439	31.439			5005	26.6262	26.6262			5005	26.9856	26.9856			5005	26.8063	26.8063
											5010	31.4301	31.4301			5010	26.6213	26.6213			5010	26.9783	26.9783			5010	26.8048	26.8048
											5015	31.4292	31.4292			5015	26.6243	26.6243			5015	26.9944	26.9944			5015	26.7995	26.7995
											5020	31.4475	31.4475			5020	26.6329	26.6329			5020	26.9921	26.9921			5020	26.7966	26.7966
											5025	31.4464	31.4464			5025	26.6329	26.6329			5025	27.0071	27.0071			5025	26.8073	26.8073
											5030	31.432	31.432			5030	26.617	26.617			5030	27.0034	27.0034			5030	26.8029	26.8029
											5035	31.4334	31.4334			5035	26.5942	26.5942			5035	26.9927	26.9927			5035	26.8072	26.8072
											5040	31.4434	31.4434			5040	26.58	26.58			5040	26.9805	26.9805			5040	26.8065	26.8065
											5045	31.4569	31.4569			5045	26.5695	26.5695			5045	26.9799	26.9799			5045	26.7916	26.7916
											5050	31.4667	31.4667			5050	26.5673	26.5673			5050	26.9923	26.9923			5050	26.7768	26.7768
											5055	31.4597	31.4597			5055	26.5639	26.5639			5055	26.9982	26.9982			5055	26.774	26.774
											5060	31.4655	31.4655			5060	26.5725	26.5725			5060	27.0065	27.0065			5060	26.7875	26.7875
											5065	31.4881	31.4881			5065	26.5717	26.5717			5065	27.0096	27.0096			5065	26.7679	26.7679
											5070	31.4627	31.4627			5070	26.5779	26.5779			5070	27.0175	27.0175			5070	26.7562	26.7562
											5075	31.4527	31.4527			5075	26.5785	26.5785			5075	27.0274	27.0274			5075	26.7425	26.7425
											5080	31.4519	31.4519			5080	26.5831	26.5831			5080	27.034	27.034			5080	26.7515	26.7515
											5085	31.4319	31.4319			5085	26.5867	26.5867			5085	27.0303	27.0303			5085	26.7677	26.7677
											5090	31.4496	31.4496			5090	26.5982	26.5982			5090	27.0213	27.0213			5090	26.7583	26.7583
											5095	31.4547	31.4547			5095	26.5986	26.5986			5095	27.0269	27.0269			5095	26.7497	26.7497
											5100	31.4589	31.4589			5100	26.5904	26.5904			5100	27.0217	27.0217			5100	26.748	26.748
											5105	31.4587	31.4587			5105	26.5748	26.5748			5105	27.0179	27.0179			5105	26.7506	26.7506
											5110	31.4531	31.4531			5110	26.5498	26.5498			5110	27.012	27.012			5110	26.7578	26.7578
											5115	31.4287	31.4287			5115	26.5574	26.5574			5115	27.0103	27.0103			5115	26.7624	26.7624
											5120	31.4009	31.4009			5120	26.5715	26.5715			5120	27.0041	27.0041			5120	26.7698	26.7698
											5125	31.3932	31.3932			5125	26.5685	26.5685			5125	27.006	27.006			5125	26.7765	26.7765
											5130	31.4022	31.4022			5130	26.5748	26.5748			5130	27.0181	27.0181			5130	26.7849	26.7849
											5135	31.3817	31.3817			5135	26.586	26.586			5135	27.0139	27.0139			5135	26.7935	26.7935
											5140	31.3861	31.3861			5140	26.5786	26.5786			5140	27.0129	27.0129			5140	26.7899	26.7899
											5145	31.3921	31.3921			5145	26.5881	26.5881			5145	27.0168	27.0168			5145	26.7938	26.7938
											5150	31.3935	31.3935			5150	26.6156	26.6156			5150	27.0121	27.0121			5150	26.8103	26.8103
											5155	31.3889	31.3889			5155	26.619	26.619			5155	27.0028	27.0028			5155	26.8255	26.8255
											5160	31.4197	31.4197			5160	26.6204	26.6204			5160	26.9987	26.9987			5160	26.8402	26.8402
											5165	31.4312	31.4312			5165	26.6064	26.6064			5165	26.9855	26.9855			5165	26.8486	26.8486
											5170	31.4253	31.4253			5170	26.582	26.582			5170	26.9753	26.9753			5170	26.8558	26.8558
											5175	31.4147	31.4147			5175	26.5871	26.5871			5175	26.97	26.97			5175	26.8561	26.8561
											5180	31.4205	31.4205			5180	26.6008	26.6008			5180	26.9701	26.9701			5180	26.8659	26.8659
											5185	31.4246	31.4246			5185	26.6002	26.6002			5185	26.9768	26.9768			5185	26.8661	26.8661
											5190	31.3989	31.3989			5190	26.5899	26.5899			5190	26.9756	26.9756			5190	26.8788	26.8788
											5195	31.3797	31.3797			5195	26.6062	26.6062			5195	26.9576	26.9576			5195	26.8813	26.8813
											5200	31.3831	31.3831			5200	26.612	26.612			5200	26.9428	26.9428			5200	26.8729	26.8729
											5205	31.3774	31.3774			5205	26.6239	26.6239			5205	26.9494	26.9494			5205	26.8722	26.8722
											5210	31.3768	31.3768			5210	26.6149	26.6149			5210	26.9423	26.9423			5210	26.8724	26.8724
											5215	31.361	31.361			5215	26.6064	26.6064			5215	26.9387	26.9387			5215	26.8662	26.8662
											5220	31.3605	31.3605			5220	26.5976	26.5976			5220	26.9441	26.9441			5220	26.8477	26.8477
											5225	31.3761	31.3761			5225	26.6086	26.6086			5225	26.9517	26.9517			5225	26.8231	26.8231
											5230	31.3688	31.3688			5230	26.6052	26.6052			5230	26.9409	26.9409			5230	26.8135	26.8135
											5235	31.3652	31.3652			5235	26.5979	26.5979			5235	26.9373	26.9373			5235	26.804	26.804
											5240	31.3741	31.3741			5240	26.5942	26.5942			5240	26.9416	26.9416			5240	26.7977	26.7977
											5245	31.4065	31.4065			5245	26.5952	26.5952			5245	26.9385	26.9385			5245	26.7915	26.7915
											5250	31.3957	31.3957			5250	26.5859	26.5859			5250	26.9417	26.9417			5250	26.7893	26.7893
											5255	31.4275	31.4275			5255	26.586	26.586			5255	26.9483	26.9483			5255	26.7932	26.7932
											5260	31.4532	31.4532			5260	26.5897	26.5897			5260	26.9428	26.9428			5260	26.7815	26.7815
											5265	31.4396	31.4396			5265	26.5858	26.5858			5265	26.9431	26.9431			5265	26.7627	26.7627
											5270	31.4365	31.4365			5270	26.5916	26.5916			5270	26.9399	26.9399			5270	26.7714	26.7714
											5275	31.4398	31.4398			5275	26.594	26.594			5275	26.953	26.953			5275	26.7706	26.7706
											5280	31.435	31.435			5280	26.5958	26.5958			5280	26.9519	26.9519			5280	26.7588	26.7588
											5285	31.4291	31.4291			5285	26.5889	26.5889			5285	26.9406	26.9406			5285	26.7352	26.7352
											5290	31.4236	31.4236			5290	26.5884	26.5884			5290	26.9434	26.9434			5290	26.7244	26.7244
											5295	31.4331	31.4331			5295	26.5853	26.5853			5295	26.9625	26.9625			5295	26.7192	26.7192
											5300	31.4295	31.4295			5300	26.5831	26.5831			5300	26.9725	26.9725			5300	26.7358	26.7358
											5305	31.4406	31.4406			5305	26.5872	26.5872			5305	26.9651	26.9651			5305	26.7564	26.7564
											5310	31.4245	31.4245			5310	26.5897	26.5897			5310	26.9712	26.9712			5310	26.7537	26.7537
											5315	31.4343	31.4343			5315	26.5756	26.5756			5315	26.9742	26.9742			5315	26.7521	26.7521
											5320	31.4372	31.4372			5320	26.5738	26.5738			5320	26.9731	26.9731			5320	26.7539	26.7539
											5325	31.4384	31.4384			5325	26.5907	26.5907			5325	26.9744	26.9744			5325	26.7597	26.7597
											5330	31.4404	31.4404			5330	26.5903	26.5903			5330	26.9741	26.9741			5330	26.7559	26.7559
											5335	31.4582	31.4582			5335	26.6037	26.6037			5335	26.9783	26.9783			5335	26.7582	26.7582
											5340	31.4772	31.4772			5340	26.6005	26.6005			5340	26.9647	26.9647			5340	26.7491	26.7491
											5345	31.4909	31.4909			5345	26.6037	26.6037			5345	26.9609	26.9609			5345	26.7585	26.7585
											5350	31.4889	31.4889			5350	26.5991	26.5991			5350	26.9563	26.9563			5350	26.7556	26.7556
											5355	31.4655	31.4655			5355	26.608	26.608			5355	26.9528	26.9528			5355	26.761	26.761
											5360	31.456	31.456			5360	26.621	26.621			5360	26.947	26.947			5360	26.7636	26.7636
											5365	31.4547	31.4547			5365	26.62	26.62			5365	26.9466	26.9466			5365	26.7742	26.7742
											5370	31.4589	31.4589			5370	26.6365	26.6365			5370	26.9497	26.9497			5370	26.7637	26.7637
											5375	31.4682	31.4682			5375	26.6457	26.6457			5375	26.9785	26.9785			5375	26.75	26.75
											5380	31.4583	31.4583			5380	26.6462	26.6462			5380	26.981	26.981			5380	26.7556	26.7556
											5385	31.4598	31.4598			5385	26.6357	26.6357			5385	26.9747	26.9747			5385	26.7659	26.7659
											5390	31.4536	31.4536			5390	26.6191	26.6191			5390	26.9916	26.9916			5390	26.7743	26.7743
											5395	31.4563	31.4563			5395	26.5992	26.5992			5395	26.9997	26.9997			5395	26.7912	26.7912
											5400	31.4755	31.4755			5400	26.5916	26.5916			5400	27.0086	27.0086			5400	26.7972	26.7972
											5405	31.4794	31.4794			5405	26.5723	26.5723			5405	27.0031	27.0031			5405	26.7954	26.7954
											5410	31.4671	31.4671			5410	26.5602	26.5602			5410	26.991	26.991			5410	26.7896	26.7896
											5415	31.4934	31.4934			5415	26.566	26.566			5415	26.9871	26.9871			5415	26.7932	26.7932
											5420	31.4924	31.4924			5420	26.5748	26.5748			5420	26.9607	26.9607			5420	26.7975	26.7975
											5425	31.4986	31.4986			5425	26.5924	26.5924			5425	26.9645	26.9645			5425	26.7926	26.7926
											5430	31.5099	31.5099			5430	26.6061	26.6061			5430	26.9623	26.9623			5430	26.7906	26.7906
											5435	31.5111	31.5111			5435	26.6065	26.6065			5435	26.9669	26.9669			5435	26.791	26.791
											5440	31.5165	31.5165			5440	26.6026	26.6026			5440	26.9674	26.9674			5440	26.7999	26.7999
											5445	31.5159	31.5159			5445	26.5893	26.5893			5445	26.9722	26.9722			5445	26.7984	26.7984
											5450	31.5227	31.5227			5450	26.5844	26.5844			5450	26.981	26.981			5450	26.7975	26.7975
											5455	31.5076	31.5076			5455	26.5836	26.5836			5455	26.9913	26.9913			5455	26.7935	26.7935
											5460	31.4899	31.4899			5460	26.5944	26.5944			5460	26.9959	26.9959			5460	26.7869	26.7869
											5465	31.4754	31.4754			5465	26.5958	26.5958			5465	26.9944	26.9944			5465	26.7888	26.7888
											5470	31.4813	31.4813			5470	26.5986	26.5986			5470	26.9977	26.9977			5470	26.7917	26.7917
											5475	31.5047	31.5047			5475	26.5891	26.5891			5475	26.9992	26.9992			5475	26.8007	26.8007
											5480	31.4811	31.4811			5480	26.5933	26.5933			5480	27.0099	27.0099			5480	26.8068	26.8068
											5485	31.4656	31.4656			5485	26.6064	26.6064			5485	27.0019	27.0019			5485	26.8149	26.8149
											5490	31.4735	31.4735			5490	26.6075	26.6075			5490	27.0048	27.0048			5490	26.8088	26.8088
											5495	31.4774	31.4774			5495	26.602	26.602			5495	27.005	27.005			5495	26.7923	26.7923
											5500	31.4383	31.4383			5500	26.6129	26.6129			5500	27.0168	27.0168			5500	26.7715	26.7715
											5505	31.4367	31.4367			5505	26.6212	26.6212			5505	27.0189	27.0189			5505	26.7694	26.7694
											5510	31.4423	31.4423			5510	26.6042	26.6042			5510	27.0129	27.0129			5510	26.7814	26.7814
											5515	31.4452	31.4452			5515	26.5905	26.5905			5515	27.0117	27.0117			5515	26.7874	26.7874
											5520	31.4489	31.4489			5520	26.5829	26.5829			5520	27.0029	27.0029			5520	26.7736	26.7736
											5525	31.4502	31.4502			5525	26.5827	26.5827			5525	27.0044	27.0044			5525	26.768	26.768
											5530	31.4472	31.4472			5530	26.5957	26.5957			5530	27.01	27.01			5530	26.7682	26.7682
											5535	31.4618	31.4618			5535	26.5955	26.5955			5535	27.0027	27.0027			5535	26.7813	26.7813
											5540	31.4536	31.4536			5540	26.5973	26.5973			5540	27.0087	27.0087			5540	26.7906	26.7906
											5545	31.4615	31.4615			5545	26.5919	26.5919			5545	27.0067	27.0067			5545	26.7939	26.7939
											5550	31.4486	31.4486			5550	26.5991	26.5991			5550	27.0165	27.0165			5550	26.8032	26.8032
											5555	31.4545	31.4545			5555	26.6015	26.6015			5555	27.0195	27.0195			5555	26.8033	26.8033
											5560	31.4716	31.4716			5560	26.6141	26.6141			5560	27.0209	27.0209			5560	26.805	26.805
											5565	31.474	31.474			5565	26.6009	26.6009			5565	27.0275	27.0275			5565	26.8171	26.8171
											5570	31.4791	31.4791			5570	26.5911	26.5911			5570	27.0304	27.0304			5570	26.818	26.818
											5575	31.4728	31.4728			5575	26.5563	26.5563			5575	27.0249	27.0249			5575	26.813	26.813
											5580	31.5078	31.5078			5580	26.537	26.537			5580	27.0216	27.0216			5580	26.8113	26.8113
											5585	31.5008	31.5008			5585	26.536	26.536			5585	27.0371	27.0371			5585	26.8238	26.8238
											5590	31.4902	31.4902			5590	26.5324	26.5324			5590	27.0265	27.0265			5590	26.8249	26.8249
											5595	31.4859	31.4859			5595	26.5222	26.5222			5595	27.0165	27.0165			5595	26.829	26.829
											5600	31.514	31.514			5600	26.5127	26.5127			5600	26.9955	26.9955			5600	26.8304	26.8304
											5605	31.5238	31.5238			5605	26.5162	26.5162			5605	26.983	26.983			5605	26.8335	26.8335
											5610	31.5273	31.5273			5610	26.5192	26.5192			5610	26.9778	26.9778			5610	26.8276	26.8276
											5615	31.5428	31.5428			5615	26.5279	26.5279			5615	26.9794	26.9794			5615	26.8329	26.8329
											5620	31.5296	31.5296			5620	26.542	26.542			5620	26.9729	26.9729			5620	26.8247	26.8247
											5625	31.5145	31.5145			5625	26.5578	26.5578			5625	26.9649	26.9649			5625	26.8131	26.8131
											5630	31.5299	31.5299			5630	26.562	26.562			5630	26.9672	26.9672			5630	26.8106	26.8106
											5635	31.5194	31.5194			5635	26.5634	26.5634			5635	26.9771	26.9771			5635	26.8144	26.8144
											5640	31.4804	31.4804			5640	26.5697	26.5697			5640	26.9568	26.9568			5640	26.8147	26.8147
											5645	31.468	31.468			5645	26.5577	26.5577			5645	26.9587	26.9587			5645	26.8069	26.8069
											5650	31.4701	31.4701			5650	26.5837	26.5837			5650	26.9597	26.9597			5650	26.805	26.805
											5655	31.4665	31.4665			5655	26.6011	26.6011			5655	26.9649	26.9649			5655	26.8164	26.8164
											5660	31.4484	31.4484			5660	26.6034	26.6034			5660	26.9715	26.9715			5660	26.8241	26.8241
											5665	31.4253	31.4253			5665	26.6106	26.6106			5665	26.9716	26.9716			5665	26.826	26.826
											5670	31.4399	31.4399			5670	26.6245	26.6245			5670	26.9639	26.9639			5670	26.8235	26.8235
											5675	31.4466	31.4466			5675	26.6277	26.6277			5675	26.9667	26.9667			5675	26.8231	26.8231
											5680	31.4486	31.4486			5680	26.6254	26.6254			5680	26.9583	26.9583			5680	26.838	26.838
											5685	31.4524	31.4524			5685	26.613	26.613			5685	26.9591	26.9591			5685	26.8326	26.8326
											5690	31.4292	31.4292			5690	26.6163	26.6163			5690	26.9675	26.9675			5690	26.8234	26.8234
											5695	31.4239	31.4239			5695	26.6289	26.6289			5695	26.9803	26.9803			5695	26.8316	26.8316
											5700	31.3958	31.3958			5700	26.6342	26.6342			5700	26.9917	26.9917			5700	26.8219	26.8219
											5705	31.3937	31.3937			5705	26.6231	26.6231			5705	26.9831	26.9831			5705	26.8166	26.8166
											5710	31.3935	31.3935			5710	26.6141	26.6141			5710	26.9934	26.9934			5710	26.8123	26.8123
											5715	31.386	31.386			5715	26.6338	26.6338			5715	26.9882	26.9882			5715	26.8137	26.8137
											5720	31.4088	31.4088			5720	26.637	26.637			5720	26.9975	26.9975			5720	26.806	26.806
											5725	31.3877	31.3877			5725	26.6443	26.6443			5725	27.0014	27.0014			5725	26.7974	26.7974
											5730	31.4006	31.4006			5730	26.665	26.665			5730	27.0231	27.0231			5730	26.7763	26.7763
											5735	31.4157	31.4157			5735	26.6798	26.6798			5735	27.032	27.032			5735	26.7674	26.7674
											5740	31.426	31.426			5740	26.669	26.669			5740	27.0379	27.0379			5740	26.7681	26.7681
											5745	31.4085	31.4085			5745	26.6492	26.6492			5745	27.0457	27.0457			5745	26.7702	26.7702
											5750	31.381	31.381			5750	26.6377	26.6377			5750	27.058	27.058			5750	26.7722	26.7722
											5755	31.3877	31.3877			5755	26.6257	26.6257			5755	27.0363	27.0363			5755	26.7702	26.7702
											5760	31.3809	31.3809			5760	26.6164	26.6164			5760	27.0358	27.0358			5760	26.758	26.758
											5765	31.3846	31.3846			5765	26.6128	26.6128			5765	27.0244	27.0244			5765	26.7554	26.7554
											5770	31.3785	31.3785			5770	26.6292	26.6292			5770	27.0199	27.0199			5770	26.7491	26.7491
											5775	31.3811	31.3811			5775	26.6386	26.6386			5775	27.0395	27.0395			5775	26.7408	26.7408
											5780	31.3742	31.3742			5780	26.6348	26.6348			5780	27.0425	27.0425			5780	26.7341	26.7341
											5785	31.3766	31.3766			5785	26.6305	26.6305			5785	27.029	27.029			5785	26.7329	26.7329
											5790	31.3878	31.3878			5790	26.633	26.633			5790	27.0261	27.0261			5790	26.736	26.736
											5795	31.3956	31.3956			5795	26.6229	26.6229			5795	27.0166	27.0166			5795	26.738	26.738
											5800	31.3787	31.3787			5800	26.622	26.622			5800	27.0156	27.0156			5800	26.7474	26.7474
											5805	31.3785	31.3785			5805	26.611	26.611			5805	27.0116	27.0116			5805	26.7505	26.7505
											5810	31.3867	31.3867			5810	26.608	26.608			5810	27.0133	27.0133			5810	26.7501	26.7501
											5815	31.3927	31.3927			5815	26.6172	26.6172			5815	27.0204	27.0204			5815	26.7498	26.7498
											5820	31.3809	31.3809			5820	26.6204	26.6204			5820	27.0233	27.0233			5820	26.7329	26.7329
											5825	31.3814	31.3814			5825	26.6096	26.6096			5825	27.0013	27.0013			5825	26.7219	26.7219
											5830	31.3902	31.3902			5830	26.61	26.61			5830	26.9918	26.9918			5830	26.7099	26.7099
											5835	31.3796	31.3796			5835	26.6029	26.6029			5835	26.9946	26.9946			5835	26.7045	26.7045
											5840	31.3694	31.3694			5840	26.5981	26.5981			5840	26.9913	26.9913			5840	26.7124	26.7124
											5845	31.3645	31.3645			5845	26.6098	26.6098			5845	26.9847	26.9847			5845	26.7191	26.7191
											5850	31.3723	31.3723			5850	26.6128	26.6128			5850	26.9888	26.9888			5850	26.7212	26.7212
											5855	31.3771	31.3771			5855	26.6148	26.6148			5855	26.9956	26.9956			5855	26.7182	26.7182
											5860	31.3936	31.3936			5860	26.6013	26.6013			5860	26.9938	26.9938			5860	26.7207	26.7207
											5865	31.3917	31.3917			5865	26.6025	26.6025			5865	26.9929	26.9929			5865	26.718	26.718
											5870	31.3959	31.3959			5870	26.6123	26.6123			5870	27.0043	27.0043			5870	26.7166	26.7166
											5875	31.3982	31.3982			5875	26.616	26.616			5875	26.9966	26.9966			5875	26.7099	26.7099
											5880	31.396	31.396			5880	26.5787	26.5787			5880	26.9827	26.9827			5880	26.7131	26.7131
											5885	31.3922	31.3922			5885	26.5575	26.5575			5885	26.977	26.977			5885	26.7244	26.7244
											5890	31.3939	31.3939			5890	26.5607	26.5607			5890	26.9842	26.9842			5890	26.719	26.719
											5895	31.3959	31.3959			5895	26.5545	26.5545			5895	26.9897	26.9897			5895	26.7096	26.7096
											5900	31.3703	31.3703			5900	26.551	26.551			5900	26.9882	26.9882			5900	26.722	26.722
											5905	31.3593	31.3593			5905	26.5639	26.5639			5905	26.979	26.979			5905	26.7184	26.7184
											5910	31.3693	31.3693			5910	26.5713	26.5713			5910	26.9901	26.9901			5910	26.7272	26.7272
											5915	31.366	31.366			5915	26.5868	26.5868			5915	26.9691	26.9691			5915	26.7344	26.7344
											5920	31.3818	31.3818			5920	26.6017	26.6017			5920	26.9634	26.9634			5920	26.7295	26.7295
											5925	31.371	31.371			5925	26.6128	26.6128			5925	26.9499	26.9499			5925	26.7323	26.7323
											5930	31.3606	31.3606			5930	26.6114	26.6114			5930	26.9389	26.9389			5930	26.732	26.732
											5935	31.373	31.373			5935	26.6283	26.6283			5935	26.9287	26.9287			5935	26.7219	26.7219
											5940	31.3712	31.3712			5940	26.6459	26.6459			5940	26.9297	26.9297			5940	26.7255	26.7255
											5945	31.3633	31.3633			5945	26.6392	26.6392			5945	26.9349	26.9349			5945	26.7235	26.7235
											5950	31.3563	31.3563			5950	26.6343	26.6343			5950	26.9196	26.9196			5950	26.7231	26.7231
											5955	31.3638	31.3638			5955	26.629	26.629			5955	26.9204	26.9204			5955	26.7161	26.7161
											5960	31.3698	31.3698			5960	26.6416	26.6416			5960	26.938	26.938			5960	26.7151	26.7151
											5965	31.3827	31.3827			5965	26.6318	26.6318			5965	26.9563	26.9563			5965	26.7284	26.7284
											5970	31.3817	31.3817			5970	26.6367	26.6367			5970	26.9487	26.9487			5970	26.7344	26.7344
											5975	31.3693	31.3693			5975	26.6415	26.6415			5975	26.9449	26.9449			5975	26.7302	26.7302
											5980	31.3644	31.3644			5980	26.6295	26.6295			5980	26.9444	26.9444			5980	26.7308	26.7308
											5985	31.3681	31.3681			5985	26.6335	26.6335			5985	26.938	26.938			5985	26.7299	26.7299
											5990	31.374	31.374			5990	26.6382	26.6382			5990	26.9402	26.9402			5990	26.7238	26.7238
											5995	31.3772	31.3772			5995	26.6281	26.6281			5995	26.9509	26.9509			5995	26.7167	26.7167
											6000	31.3733	31.3733			6000	26.6278	26.6278			6000	26.9633	26.9633			6000	26.7246	26.7246
											6005	31.3649	31.3649			6005	26.631	26.631			6005	26.9584	26.9584			6005	26.7265	26.7265
											6010	31.366	31.366			6010	26.6298	26.6298			6010	26.9615	26.9615			6010	26.7212	26.7212
											6015	31.3442	31.3442			6015	26.6363	26.6363			6015	26.9509	26.9509			6015	26.7224	26.7224
											6020	31.3188	31.3188			6020	26.6355	26.6355			6020	26.9572	26.9572			6020	26.7307	26.7307
											6025	31.2957	31.2957			6025	26.65	26.65			6025	26.9575	26.9575			6025	26.7304	26.7304
											6030	31.3007	31.3007			6030	26.6562	26.6562			6030	26.9696	26.9696			6030	26.7311	26.7311
											6035	31.3334	31.3334			6035	26.6647	26.6647			6035	26.9801	26.9801			6035	26.7414	26.7414
											6040	31.3418	31.3418			6040	26.6754	26.6754			6040	26.9673	26.9673			6040	26.7485	26.7485
											6045	31.343	31.343			6045	26.6799	26.6799			6045	26.9618	26.9618			6045	26.7328	26.7328
											6050	31.3597	31.3597			6050	26.6741	26.6741			6050	26.9587	26.9587			6050	26.7389	26.7389
											6055	31.3906	31.3906			6055	26.6859	26.6859			6055	26.9575	26.9575			6055	26.7463	26.7463
											6060	31.3961	31.3961			6060	26.682	26.682			6060	26.9516	26.9516			6060	26.7371	26.7371
											6065	31.3982	31.3982			6065	26.674	26.674			6065	26.9483	26.9483			6065	26.735	26.735
											6070	31.3977	31.3977			6070	26.6583	26.6583			6070	26.9461	26.9461			6070	26.753	26.753
											6075	31.414	31.414			6075	26.6468	26.6468			6075	26.935	26.935			6075	26.7616	26.7616
											6080	31.4104	31.4104			6080	26.6514	26.6514			6080	26.926	26.926			6080	26.7656	26.7656
											6085	31.4077	31.4077			6085	26.6581	26.6581			6085	26.925	26.925			6085	26.7562	26.7562
											6090	31.3878	31.3878			6090	26.6748	26.6748			6090	26.9191	26.9191			6090	26.749	26.749
											6095	31.4121	31.4121			6095	26.6853	26.6853			6095	26.9285	26.9285			6095	26.7375	26.7375
											6100	31.4368	31.4368			6100	26.6908	26.6908			6100	26.9286	26.9286			6100	26.7227	26.7227
											6105	31.4211	31.4211			6105	26.6856	26.6856			6105	26.9346	26.9346			6105	26.7164	26.7164
											6110	31.4356	31.4356			6110	26.6748	26.6748			6110	26.948	26.948			6110	26.7125	26.7125
											6115	31.4264	31.4264			6115	26.6672	26.6672			6115	26.9455	26.9455			6115	26.7087	26.7087
											6120	31.4191	31.4191			6120	26.6842	26.6842			6120	26.9466	26.9466			6120	26.7116	26.7116
											6125	31.3994	31.3994			6125	26.689	26.689			6125	26.9589	26.9589			6125	26.7156	26.7156
											6130	31.3806	31.3806			6130	26.6904	26.6904			6130	26.974	26.974			6130	26.7201	26.7201
											6135	31.3799	31.3799			6135	26.6817	26.6817			6135	27.003	27.003			6135	26.7144	26.7144
											6140	31.3857	31.3857			6140	26.6974	26.6974			6140	27.0001	27.0001			6140	26.7315	26.7315
											6145	31.4022	31.4022			6145	26.6818	26.6818			6145	27.0118	27.0118			6145	26.7488	26.7488
											6150	31.3984	31.3984			6150	26.6822	26.6822			6150	26.9959	26.9959			6150	26.7384	26.7384
											6155	31.4003	31.4003			6155	26.6933	26.6933			6155	26.9776	26.9776			6155	26.7283	26.7283
											6160	31.3883	31.3883			6160	26.6973	26.6973			6160	26.9773	26.9773			6160	26.7255	26.7255
											6165	31.3846	31.3846			6165	26.6987	26.6987			6165	26.9746	26.9746			6165	26.7172	26.7172
											6170	31.3783	31.3783			6170	26.7004	26.7004			6170	26.9734	26.9734			6170	26.7031	26.7031
											6175	31.3851	31.3851			6175	26.7134	26.7134			6175	26.9569	26.9569			6175	26.6944	26.6944
											6180	31.3881	31.3881			6180	26.7086	26.7086			6180	26.9741	26.9741			6180	26.6956	26.6956
											6185	31.3839	31.3839			6185	26.693	26.693			6185	26.9788	26.9788			6185	26.6894	26.6894
											6190	31.3944	31.3944			6190	26.6873	26.6873			6190	26.9949	26.9949			6190	26.6862	26.6862
											6195	31.3905	31.3905			6195	26.687	26.687			6195	26.9814	26.9814			6195	26.6928	26.6928
											6200	31.3813	31.3813			6200	26.6946	26.6946			6200	26.9769	26.9769			6200	26.7033	26.7033
											6205	31.3874	31.3874			6205	26.7063	26.7063			6205	26.9867	26.9867			6205	26.6953	26.6953
											6210	31.3844	31.3844			6210	26.7122	26.7122			6210	26.9839	26.9839			6210	26.6819	26.6819
											6215	31.3815	31.3815			6215	26.7197	26.7197			6215	26.9824	26.9824			6215	26.6846	26.6846
											6220	31.391	31.391			6220	26.7182	26.7182			6220	26.9818	26.9818			6220	26.6856	26.6856
											6225	31.3692	31.3692			6225	26.7233	26.7233			6225	26.9948	26.9948			6225	26.6889	26.6889
											6230	31.3653	31.3653			6230	26.7295	26.7295			6230	27.0066	27.0066			6230	26.688	26.688
											6235	31.3961	31.3961			6235	26.7325	26.7325			6235	27.0122	27.0122			6235	26.6798	26.6798
											6240	31.4022	31.4022			6240	26.7204	26.7204			6240	27.0276	27.0276			6240	26.6686	26.6686
											6245	31.3944	31.3944			6245	26.7037	26.7037			6245	27.0222	27.0222			6245	26.6762	26.6762
											6250	31.381	31.381			6250	26.7	26.7			6250	27.0244	27.0244			6250	26.6838	26.6838
											6255	31.3781	31.3781			6255	26.7005	26.7005			6255	27.0228	27.0228			6255	26.7045	26.7045
											6260	31.3759	31.3759			6260	26.7105	26.7105			6260	27.0147	27.0147			6260	26.7128	26.7128
											6265	31.3869	31.3869			6265	26.6947	26.6947			6265	27.0231	27.0231			6265	26.7152	26.7152
											6270	31.3955	31.3955			6270	26.6823	26.6823			6270	27.0197	27.0197			6270	26.7164	26.7164
											6275	31.3832	31.3832			6275	26.6865	26.6865			6275	27.014	27.014			6275	26.7091	26.7091
											6280	31.392	31.392			6280	26.6954	26.6954			6280	27.0123	27.0123			6280	26.6965	26.6965
											6285	31.4104	31.4104			6285	26.7097	26.7097			6285	27.0148	27.0148			6285	26.6887	26.6887
											6290	31.4406	31.4406			6290	26.7219	26.7219			6290	27.0229	27.0229			6290	26.6732	26.6732
											6295	31.4385	31.4385			6295	26.7312	26.7312			6295	27.0288	27.0288			6295	26.6761	26.6761
											6300	31.4353	31.4353			6300	26.7407	26.7407			6300	27.0176	27.0176			6300	26.6825	26.6825
											6305	31.4428	31.4428			6305	26.749	26.749			6305	27.0167	27.0167			6305	26.7035	26.7035
											6310	31.4447	31.4447			6310	26.7558	26.7558			6310	27.0249	27.0249			6310	26.7103	26.7103
											6315	31.4553	31.4553			6315	26.766	26.766			6315	27.0288	27.0288			6315	26.712	26.712
											6320	31.4626	31.4626			6320	26.7482	26.7482			6320	27.0094	27.0094			6320	26.6901	26.6901
											6325	31.4564	31.4564			6325	26.7456	26.7456			6325	27.0122	27.0122			6325	26.6964	26.6964
											6330	31.4678	31.4678			6330	26.7384	26.7384			6330	27.0033	27.0033			6330	26.6911	26.6911
											6335	31.4736	31.4736			6335	26.7295	26.7295			6335	27.0101	27.0101			6335	26.6776	26.6776
											6340	31.4618	31.4618			6340	26.7076	26.7076			6340	27.0113	27.0113			6340	26.6702	26.6702
											6345	31.4756	31.4756			6345	26.7017	26.7017			6345	26.9915	26.9915			6345	26.6698	26.6698
											6350	31.4699	31.4699			6350	26.6906	26.6906			6350	26.9924	26.9924			6350	26.6713	26.6713
											6355	31.4482	31.4482			6355	26.6913	26.6913			6355	26.9902	26.9902			6355	26.6725	26.6725
											6360	31.4398	31.4398			6360	26.7085	26.7085			6360	26.993	26.993			6360	26.6583	26.6583
											6365	31.4558	31.4558			6365	26.7052	26.7052			6365	26.9969	26.9969			6365	26.6593	26.6593
											6370	31.4531	31.4531			6370	26.7009	26.7009			6370	27.003	27.003			6370	26.6591	26.6591
											6375	31.4473	31.4473			6375	26.705	26.705			6375	26.9876	26.9876			6375	26.6532	26.6532
											6380	31.4388	31.4388			6380	26.6952	26.6952			6380	26.9723	26.9723			6380	26.6495	26.6495
											6385	31.4458	31.4458			6385	26.6832	26.6832			6385	26.9626	26.9626			6385	26.6583	26.6583
											6390	31.4542	31.4542			6390	26.6838	26.6838			6390	26.9691	26.9691			6390	26.6748	26.6748
											6395	31.4508	31.4508			6395	26.684	26.684			6395	26.9887	26.9887			6395	26.6812	26.6812
											6400	31.4511	31.4511			6400	26.6978	26.6978			6400	26.9943	26.9943			6400	26.6801	26.6801
											6405	31.443	31.443			6405	26.6854	26.6854			6405	26.998	26.998			6405	26.6902	26.6902
											6410	31.4373	31.4373			6410	26.6762	26.6762			6410	27.0089	27.0089			6410	26.7063	26.7063
											6415	31.4421	31.4421			6415	26.6627	26.6627			6415	27.0153	27.0153			6415	26.7278	26.7278
											6420	31.4586	31.4586			6420	26.6745	26.6745			6420	27.0118	27.0118			6420	26.7244	26.7244
											6425	31.4372	31.4372			6425	26.6797	26.6797			6425	26.9944	26.9944			6425	26.7137	26.7137
											6430	31.4324	31.4324			6430	26.6891	26.6891			6430	26.9888	26.9888			6430	26.7283	26.7283
											6435	31.4474	31.4474			6435	26.7079	26.7079			6435	26.9874	26.9874			6435	26.7402	26.7402
											6440	31.448	31.448			6440	26.7218	26.7218			6440	26.9845	26.9845			6440	26.743	26.743
											6445	31.4484	31.4484			6445	26.7363	26.7363			6445	26.9982	26.9982			6445	26.7337	26.7337
											6450	31.4535	31.4535			6450	26.7249	26.7249			6450	27.0079	27.0079			6450	26.733	26.733
											6455	31.4543	31.4543			6455	26.7158	26.7158			6455	26.9958	26.9958			6455	26.7406	26.7406
											6460	31.4553	31.4553			6460	26.7136	26.7136			6460	26.9912	26.9912			6460	26.7489	26.7489
											6465	31.4547	31.4547			6465	26.7127	26.7127			6465	26.9793	26.9793			6465	26.7433	26.7433
											6470	31.4356	31.4356			6470	26.7195	26.7195			6470	26.9791	26.9791			6470	26.7357	26.7357
											6475	31.4337	31.4337			6475	26.7205	26.7205			6475	26.984	26.984			6475	26.7346	26.7346
											6480	31.4209	31.4209			6480	26.7213	26.7213			6480	26.9836	26.9836			6480	26.7529	26.7529
											6485	31.3914	31.3914			6485	26.7187	26.7187			6485	26.9908	26.9908			6485	26.7519	26.7519
											6490	31.3868	31.3868			6490	26.7192	26.7192			6490	26.9913	26.9913			6490	26.7608	26.7608
											6495	31.3748	31.3748			6495	26.7101	26.7101			6495	26.999	26.999			6495	26.7581	26.7581
											6500	31.3866	31.3866			6500	26.6969	26.6969			6500	27.0126	27.0126			6500	26.7564	26.7564
											6505	31.3699	31.3699			6505	26.6968	26.6968			6505	27.0099	27.0099			6505	26.7517	26.7517
											6510	31.3761	31.3761			6510	26.6983	26.6983			6510	26.9982	26.9982			6510	26.7439	26.7439
											6515	31.3779	31.3779			6515	26.6874	26.6874			6515	26.9813	26.9813			6515	26.7511	26.7511
											6520	31.3703	31.3703			6520	26.6844	26.6844			6520	26.9712	26.9712			6520	26.7493	26.7493
											6525	31.3862	31.3862			6525	26.6819	26.6819			6525	26.9649	26.9649			6525	26.7481	26.7481
											6530	31.3935	31.3935			6530	26.6842	26.6842			6530	26.9675	26.9675			6530	26.7491	26.7491
											6535	31.3998	31.3998			6535	26.6814	26.6814			6535	26.973	26.973			6535	26.7443	26.7443
											6540	31.3835	31.3835			6540	26.6881	26.6881			6540	26.9779	26.9779			6540	26.7383	26.7383
											6545	31.3816	31.3816			6545	26.7115	26.7115			6545	26.9692	26.9692			6545	26.7457	26.7457
											6550	31.3852	31.3852			6550	26.7107	26.7107			6550	26.9744	26.9744			6550	26.7489	26.7489
											6555	31.3896	31.3896			6555	26.6911	26.6911			6555	26.9903	26.9903			6555	26.7635	26.7635
											6560	31.3717	31.3717			6560	26.6925	26.6925			6560	26.9977	26.9977			6560	26.7714	26.7714
											6565	31.3752	31.3752			6565	26.7064	26.7064			6565	27.0117	27.0117			6565	26.7686	26.7686
											6570	31.381	31.381			6570	26.7149	26.7149			6570	27.0165	27.0165			6570	26.7634	26.7634
											6575	31.3692	31.3692			6575	26.7248	26.7248			6575	27.0209	27.0209			6575	26.7684	26.7684
											6580	31.3857	31.3857			6580	26.7284	26.7284			6580	27.0083	27.0083			6580	26.757	26.757
											6585	31.3791	31.3791			6585	26.7228	26.7228			6585	27.0023	27.0023			6585	26.7592	26.7592
											6590	31.3765	31.3765			6590	26.7077	26.7077			6590	27.0127	27.0127			6590	26.7591	26.7591
											6595	31.3844	31.3844			6595	26.7107	26.7107			6595	27.0233	27.0233			6595	26.7709	26.7709
											6600	31.395	31.395			6600	26.7153	26.7153			6600	27.0333	27.0333			6600	26.7645	26.7645
											6605	31.3781	31.3781			6605	26.7201	26.7201			6605	27.0432	27.0432			6605	26.7653	26.7653
											6610	31.3665	31.3665			6610	26.7229	26.7229			6610	27.0363	27.0363			6610	26.7754	26.7754
											6615	31.369	31.369			6615	26.7283	26.7283			6615	27.0318	27.0318			6615	26.7765	26.7765
											6620	31.3787	31.3787			6620	26.7174	26.7174			6620	27.0325	27.0325			6620	26.7746	26.7746
											6625	31.3749	31.3749			6625	26.7114	26.7114			6625	27.0376	27.0376			6625	26.7782	26.7782
											6630	31.375	31.375			6630	26.7013	26.7013			6630	27.0341	27.0341			6630	26.7885	26.7885
											6635	31.3861	31.3861			6635	26.7035	26.7035			6635	27.0304	27.0304			6635	26.8008	26.8008
											6640	31.3932	31.3932			6640	26.7114	26.7114			6640	27.0368	27.0368			6640	26.7981	26.7981
											6645	31.3892	31.3892			6645	26.6971	26.6971			6645	27.0428	27.0428			6645	26.7759	26.7759
											6650	31.3798	31.3798			6650	26.6789	26.6789			6650	27.0485	27.0485			6650	26.7619	26.7619
											6655	31.379	31.379			6655	26.681	26.681			6655	27.0379	27.0379			6655	26.7634	26.7634
											6660	31.3571	31.3571			6660	26.6866	26.6866			6660	27.0449	27.0449			6660	26.7638	26.7638
											6665	31.3488	31.3488			6665	26.6884	26.6884			6665	27.0518	27.0518			6665	26.7555	26.7555
											6670	31.3428	31.3428			6670	26.681	26.681			6670	27.0346	27.0346			6670	26.7417	26.7417
											6675	31.3547	31.3547			6675	26.6762	26.6762			6675	27.0169	27.0169			6675	26.7401	26.7401
											6680	31.3489	31.3489			6680	26.6728	26.6728			6680	27.021	27.021			6680	26.7213	26.7213
											6685	31.3429	31.3429			6685	26.6773	26.6773			6685	27.028	27.028			6685	26.7074	26.7074
											6690	31.3593	31.3593			6690	26.6737	26.6737			6690	27.025	27.025			6690	26.7131	26.7131
											6695	31.3632	31.3632			6695	26.6746	26.6746			6695	27.0282	27.0282			6695	26.7156	26.7156
											6700	31.3585	31.3585			6700	26.6827	26.6827			6700	27.0364	27.0364			6700	26.7301	26.7301
											6705	31.3795	31.3795			6705	26.6763	26.6763			6705	27.0352	27.0352			6705	26.7469	26.7469
											6710	31.3702	31.3702			6710	26.6719	26.6719			6710	27.0377	27.0377			6710	26.7541	26.7541
											6715	31.3622	31.3622			6715	26.6681	26.6681			6715	27.0488	27.0488			6715	26.7486	26.7486
											6720	31.3444	31.3444			6720	26.6562	26.6562			6720	27.0607	27.0607			6720	26.7496	26.7496
											6725	31.3527	31.3527			6725	26.6551	26.6551			6725	27.0755	27.0755			6725	26.7493	26.7493
											6730	31.3413	31.3413			6730	26.6679	26.6679			6730	27.0697	27.0697			6730	26.7313	26.7313
											6735	31.3326	31.3326			6735	26.6705	26.6705			6735	27.066	27.066			6735	26.7355	26.7355
											6740	31.346	31.346			6740	26.6469	26.6469			6740	27.0726	27.0726			6740	26.7377	26.7377
											6745	31.3409	31.3409			6745	26.6425	26.6425			6745	27.0653	27.0653			6745	26.7293	26.7293
											6750	31.351	31.351			6750	26.6545	26.6545			6750	27.0548	27.0548			6750	26.7166	26.7166
											6755	31.3577	31.3577			6755	26.6574	26.6574			6755	27.0392	27.0392			6755	26.7006	26.7006
											6760	31.3511	31.3511			6760	26.674	26.674			6760	27.029	27.029			6760	26.6973	26.6973
											6765	31.3544	31.3544			6765	26.6824	26.6824			6765	27.0324	27.0324			6765	26.6919	26.6919
											6770	31.3622	31.3622			6770	26.6851	26.6851			6770	27.0463	27.0463			6770	26.6934	26.6934
											6775	31.3615	31.3615			6775	26.6882	26.6882			6775	27.0418	27.0418			6775	26.6982	26.6982
											6780	31.3727	31.3727			6780	26.6887	26.6887			6780	27.0461	27.0461			6780	26.7038	26.7038
											6785	31.3825	31.3825			6785	26.675	26.675			6785	27.056	27.056			6785	26.7072	26.7072
											6790	31.4108	31.4108			6790	26.6537	26.6537			6790	27.0554	27.0554			6790	26.7009	26.7009
											6795	31.4045	31.4045			6795	26.647	26.647			6795	27.041	27.041			6795	26.708	26.708
											6800	31.3946	31.3946			6800	26.6456	26.6456			6800	27.0372	27.0372			6800	26.7136	26.7136
											6805	31.3924	31.3924			6805	26.6329	26.6329			6805	27.0345	27.0345			6805	26.7204	26.7204
											6810	31.3762	31.3762			6810	26.64	26.64			6810	27.0475	27.0475			6810	26.7149	26.7149
											6815	31.3697	31.3697			6815	26.6419	26.6419			6815	27.0613	27.0613			6815	26.7136	26.7136
											6820	31.3808	31.3808			6820	26.6324	26.6324			6820	27.0815	27.0815			6820	26.7218	26.7218
											6825	31.3615	31.3615			6825	26.6188	26.6188			6825	27.0938	27.0938			6825	26.7109	26.7109
											6830	31.3337	31.3337			6830	26.6057	26.6057			6830	27.0866	27.0866			6830	26.7226	26.7226
											6835	31.3433	31.3433			6835	26.6022	26.6022			6835	27.0839	27.0839			6835	26.7122	26.7122
											6840	31.3595	31.3595			6840	26.6101	26.6101			6840	27.0786	27.0786			6840	26.7174	26.7174
											6845	31.3862	31.3862			6845	26.6313	26.6313			6845	27.0767	27.0767			6845	26.7168	26.7168
											6850	31.3752	31.3752			6850	26.6414	26.6414			6850	27.0873	27.0873			6850	26.7168	26.7168
											6855	31.3692	31.3692			6855	26.6311	26.6311			6855	27.091	27.091			6855	26.7134	26.7134
											6860	31.3635	31.3635			6860	26.6173	26.6173			6860	27.09	27.09			6860	26.7092	26.7092
											6865	31.3562	31.3562			6865	26.6227	26.6227			6865	27.08	27.08			6865	26.7158	26.7158
											6870	31.3684	31.3684			6870	26.6179	26.6179			6870	27.0732	27.0732			6870	26.7254	26.7254
											6875	31.3857	31.3857			6875	26.622	26.622			6875	27.0819	27.0819			6875	26.74	26.74
											6880	31.4035	31.4035			6880	26.6343	26.6343			6880	27.0749	27.0749			6880	26.752	26.752
											6885	31.4246	31.4246			6885	26.6421	26.6421			6885	27.0535	27.0535			6885	26.7658	26.7658
											6890	31.4348	31.4348			6890	26.6457	26.6457			6890	27.0518	27.0518			6890	26.7844	26.7844
											6895	31.4305	31.4305			6895	26.635	26.635			6895	27.0373	27.0373			6895	26.778	26.778
											6900	31.4498	31.4498			6900	26.6364	26.6364			6900	27.0269	27.0269			6900	26.7638	26.7638
											6905	31.4324	31.4324			6905	26.6399	26.6399			6905	27.0297	27.0297			6905	26.7551	26.7551
											6910	31.4052	31.4052			6910	26.6468	26.6468			6910	27.0322	27.0322			6910	26.7555	26.7555
											6915	31.397	31.397			6915	26.6472	26.6472			6915	27.048	27.048			6915	26.7461	26.7461
											6920	31.3825	31.3825			6920	26.6516	26.6516			6920	27.0582	27.0582			6920	26.7341	26.7341
											6925	31.3861	31.3861			6925	26.6555	26.6555			6925	27.0666	27.0666			6925	26.7271	26.7271
											6930	31.4035	31.4035			6930	26.6626	26.6626			6930	27.0815	27.0815			6930	26.7351	26.7351
											6935	31.4091	31.4091			6935	26.6709	26.6709			6935	27.0886	27.0886			6935	26.7417	26.7417
											6940	31.4146	31.4146			6940	26.6774	26.6774			6940	27.0963	27.0963			6940	26.7338	26.7338
											6945	31.4122	31.4122			6945	26.6841	26.6841			6945	27.0946	27.0946			6945	26.7213	26.7213
											6950	31.4146	31.4146			6950	26.6845	26.6845			6950	27.0891	27.0891			6950	26.7161	26.7161
											6955	31.4346	31.4346			6955	26.685	26.685			6955	27.0751	27.0751			6955	26.7182	26.7182
											6960	31.4436	31.4436			6960	26.6848	26.6848			6960	27.0726	27.0726			6960	26.718	26.718
											6965	31.4282	31.4282			6965	26.664	26.664			6965	27.0724	27.0724			6965	26.72	26.72
											6970	31.4326	31.4326			6970	26.6745	26.6745			6970	27.0826	27.0826			6970	26.7182	26.7182
											6975	31.4232	31.4232			6975	26.6723	26.6723			6975	27.0859	27.0859			6975	26.7239	26.7239
											6980	31.4168	31.4168			6980	26.6543	26.6543			6980	27.0772	27.0772			6980	26.7272	26.7272
											6985	31.4241	31.4241			6985	26.6545	26.6545			6985	27.0603	27.0603			6985	26.7185	26.7185
											6990	31.411	31.411			6990	26.6572	26.6572			6990	27.0473	27.0473			6990	26.7083	26.7083
											6995	31.4119	31.4119			6995	26.667	26.667			6995	27.052	27.052			6995	26.6851	26.6851
											7000	31.4103	31.4103			7000	26.6646	26.6646			7000	27.0346	27.0346			7000	26.6819	26.6819
											7005	31.395	31.395			7005	26.6715	26.6715			7005	27.0261	27.0261			7005	26.682	26.682
											7010	31.4055	31.4055			7010	26.6742	26.6742			7010	27.0311	27.0311			7010	26.6915	26.6915
											7015	31.4019	31.4019			7015	26.6588	26.6588			7015	27.0397	27.0397			7015	26.6898	26.6898
											7020	31.3657	31.3657			7020	26.6531	26.6531			7020	27.0421	27.0421			7020	26.6713	26.6713
											7025	31.3471	31.3471			7025	26.6579	26.6579			7025	27.0271	27.0271			7025	26.6724	26.6724
											7030	31.3599	31.3599			7030	26.6642	26.6642			7030	27.0168	27.0168			7030	26.6716	26.6716
											7035	31.3494	31.3494			7035	26.6752	26.6752			7035	27.0015	27.0015			7035	26.6588	26.6588
											7040	31.3344	31.3344			7040	26.6773	26.6773			7040	26.9958	26.9958			7040	26.655	26.655
											7045	31.33	31.33			7045	26.6807	26.6807			7045	26.9852	26.9852			7045	26.6621	26.6621
											7050	31.3265	31.3265			7050	26.6836	26.6836			7050	26.9837	26.9837			7050	26.6826	26.6826
											7055	31.3422	31.3422			7055	26.6896	26.6896			7055	26.9759	26.9759			7055	26.6964	26.6964
											7060	31.3652	31.3652			7060	26.6799	26.6799			7060	26.9649	26.9649			7060	26.6851	26.6851
											7065	31.3583	31.3583			7065	26.6669	26.6669			7065	26.958	26.958			7065	26.6816	26.6816
											7070	31.3427	31.3427			7070	26.6569	26.6569			7070	26.9635	26.9635			7070	26.6743	26.6743
											7075	31.3546	31.3546			7075	26.6413	26.6413			7075	26.9715	26.9715			7075	26.6763	26.6763
											7080	31.3743	31.3743			7080	26.6404	26.6404			7080	26.9807	26.9807			7080	26.6678	26.6678
											7085	31.3702	31.3702			7085	26.6295	26.6295			7085	26.9859	26.9859			7085	26.6557	26.6557
											7090	31.381	31.381			7090	26.6258	26.6258			7090	26.9877	26.9877			7090	26.6639	26.6639
											7095	31.399	31.399			7095	26.6501	26.6501			7095	26.992	26.992			7095	26.6517	26.6517
											7100	31.3871	31.3871			7100	26.6636	26.6636			7100	26.9951	26.9951			7100	26.6498	26.6498
											7105	31.3893	31.3893			7105	26.6401	26.6401			7105	26.9993	26.9993			7105	26.6509	26.6509
											7110	31.3459	31.3459			7110	26.6327	26.6327			7110	27.0094	27.0094			7110	26.6577	26.6577
											7115	31.3547	31.3547			7115	26.6129	26.6129			7115	27.0138	27.0138			7115	26.673	26.673
											7120	31.3707	31.3707			7120	26.5953	26.5953			7120	27.005	27.005			7120	26.6769	26.6769
											7125	31.3668	31.3668			7125	26.59	26.59			7125	27.0131	27.0131			7125	26.6739	26.6739
											7130	31.3685	31.3685			7130	26.5929	26.5929			7130	27.0185	27.0185			7130	26.6706	26.6706
											7135	31.3801	31.3801			7135	26.6166	26.6166			7135	27.0183	27.0183			7135	26.6653	26.6653
											7140	31.3743	31.3743			7140	26.6277	26.6277			7140	27.0097	27.0097			7140	26.6775	26.6775
											7145	31.3648	31.3648			7145	26.6349	26.6349			7145	27.0195	27.0195			7145	26.6594	26.6594
											7150	31.3677	31.3677			7150	26.6342	26.6342			7150	27.0334	27.0334			7150	26.6412	26.6412
											7155	31.3697	31.3697			7155	26.627	26.627			7155	27.0491	27.0491			7155	26.6253	26.6253
											7160	31.3782	31.3782			7160	26.6236	26.6236			7160	27.0346	27.0346			7160	26.6139	26.6139
											7165	31.3751	31.3751			7165	26.6224	26.6224			7165	27.0333	27.0333			7165	26.6045	26.6045
											7170	31.3724	31.3724			7170	26.6147	26.6147			7170	27.0301	27.0301			7170	26.5959	26.5959
											7175	31.3738	31.3738			7175	26.6218	26.6218			7175	27.0471	27.0471			7175	26.6049	26.6049
											7180	31.37	31.37			7180	26.6118	26.6118			7180	27.0678	27.0678			7180	26.6067	26.6067
											7185	31.3504	31.3504			7185	26.6138	26.6138			7185	27.0614	27.0614			7185	26.6138	26.6138
											7190	31.3648	31.3648			7190	26.616	26.616			7190	27.0551	27.0551			7190	26.6032	26.6032
											7195	31.3811	31.3811			7195	26.6206	26.6206			7195	27.047	27.047			7195	26.6005	26.6005
											7200	31.3837	31.3837			7200	26.6228	26.6228			7200	27.0606	27.0606			7200	26.6044	26.6044
											7205	31.373	31.373			7205	26.6053	26.6053			7205	27.0454	27.0454			7205	26.6156	26.6156
											7210	31.3765	31.3765			7210	26.6017	26.6017			7210	27.0476	27.0476			7210	26.6219	26.6219
											7215	31.3389	31.3389			7215	26.6093	26.6093			7215	27.0552	27.0552			7215	26.6124	26.6124
											7220	31.3263	31.3263			7220	26.6091	26.6091			7220	27.0596	27.0596			7220	26.6052	26.6052
											7225	31.3209	31.3209			7225	26.6002	26.6002			7225	27.0588	27.0588			7225	26.5985	26.5985
											7230	31.3276	31.3276			7230	26.5878	26.5878			7230	27.06	27.06			7230	26.6083	26.6083
											7235	31.3349	31.3349			7235	26.5989	26.5989			7235	27.0564	27.0564			7235	26.6112	26.6112
											7240	31.3251	31.3251			7240	26.6039	26.6039			7240	27.0552	27.0552			7240	26.6139	26.6139
											7245	31.3296	31.3296			7245	26.6095	26.6095			7245	27.0523	27.0523			7245	26.6119	26.6119
											7250	31.3175	31.3175			7250	26.5988	26.5988			7250	27.0609	27.0609			7250	26.606	26.606
											7255	31.3034	31.3034			7255	26.6048	26.6048			7255	27.0577	27.0577			7255	26.6004	26.6004
											7260	31.3057	31.3057			7260	26.6156	26.6156			7260	27.0597	27.0597			7260	26.6031	26.6031
											7265	31.308	31.308			7265	26.6256	26.6256			7265	27.0604	27.0604			7265	26.6044	26.6044
											7270	31.3035	31.3035			7270	26.6162	26.6162			7270	27.0514	27.0514			7270	26.6185	26.6185
											7275	31.3154	31.3154			7275	26.6115	26.6115			7275	27.0411	27.0411			7275	26.6171	26.6171
											7280	31.3166	31.3166			7280	26.5995	26.5995			7280	27.0369	27.0369			7280	26.611	26.611
											7285	31.3081	31.3081			7285	26.5916	26.5916			7285	27.0311	27.0311			7285	26.6021	26.6021
											7290	31.2897	31.2897			7290	26.5933	26.5933			7290	27.0333	27.0333			7290	26.5861	26.5861
											7295	31.3044	31.3044			7295	26.6003	26.6003			7295	27.0324	27.0324			7295	26.5837	26.5837
											7300	31.2964	31.2964			7300	26.5944	26.5944			7300	27.0474	27.0474			7300	26.5737	26.5737
											7305	31.2851	31.2851			7305	26.5861	26.5861			7305	27.0437	27.0437			7305	26.5859	26.5859
											7310	31.2878	31.2878			7310	26.5868	26.5868			7310	27.0488	27.0488			7310	26.5976	26.5976
											7315	31.3009	31.3009			7315	26.595	26.595			7315	27.0498	27.0498			7315	26.5998	26.5998
											7320	31.3019	31.3019			7320	26.5775	26.5775			7320	27.0436	27.0436			7320	26.6109	26.6109
											7325	31.2976	31.2976			7325	26.5906	26.5906			7325	27.0363	27.0363			7325	26.6267	26.6267
											7330	31.2758	31.2758			7330	26.5932	26.5932			7330	27.034	27.034			7330	26.637	26.637
											7335	31.2621	31.2621			7335	26.5873	26.5873			7335	27.0396	27.0396			7335	26.6352	26.6352
											7340	31.2718	31.2718			7340	26.5989	26.5989			7340	27.0359	27.0359			7340	26.6454	26.6454
											7345	31.2697	31.2697			7345	26.5949	26.5949			7345	27.0348	27.0348			7345	26.6462	26.6462
											7350	31.2888	31.2888			7350	26.5959	26.5959			7350	27.0258	27.0258			7350	26.6606	26.6606
											7355	31.284	31.284			7355	26.5992	26.5992			7355	27.0202	27.0202			7355	26.6782	26.6782
											7360	31.2934	31.2934			7360	26.6019	26.6019			7360	27.0081	27.0081			7360	26.6794	26.6794
											7365	31.3021	31.3021			7365	26.5916	26.5916			7365	27.0121	27.0121			7365	26.6718	26.6718
											7370	31.293	31.293			7370	26.5881	26.5881			7370	27.0203	27.0203			7370	26.6761	26.6761
											7375	31.2739	31.2739			7375	26.5745	26.5745			7375	27.0243	27.0243			7375	26.6914	26.6914
											7380	31.2582	31.2582			7380	26.5717	26.5717			7380	27.0332	27.0332			7380	26.7038	26.7038
											7385	31.2469	31.2469			7385	26.572	26.572			7385	27.0355	27.0355			7385	26.7094	26.7094
											7390	31.254	31.254			7390	26.5712	26.5712			7390	27.0301	27.0301			7390	26.7035	26.7035
											7395	31.2472	31.2472			7395	26.5639	26.5639			7395	27.0301	27.0301			7395	26.6949	26.6949
											7400	31.2447	31.2447			7400	26.5775	26.5775			7400	27.0218	27.0218			7400	26.6971	26.6971
											7405	31.2492	31.2492			7405	26.5706	26.5706			7405	27.0274	27.0274			7405	26.684	26.684
											7410	31.2425	31.2425			7410	26.5697	26.5697			7410	27.0414	27.0414			7410	26.6585	26.6585
											7415	31.2495	31.2495			7415	26.5682	26.5682			7415	27.0552	27.0552			7415	26.6427	26.6427
											7420	31.237	31.237			7420	26.5629	26.5629			7420	27.0627	27.0627			7420	26.6398	26.6398
											7425	31.2312	31.2312			7425	26.5641	26.5641			7425	27.0645	27.0645			7425	26.6464	26.6464
											7430	31.2418	31.2418			7430	26.5747	26.5747			7430	27.059	27.059			7430	26.6457	26.6457
											7435	31.2687	31.2687			7435	26.5687	26.5687			7435	27.0457	27.0457			7435	26.6384	26.6384
											7440	31.3025	31.3025			7440	26.5607	26.5607			7440	27.0454	27.0454			7440	26.6232	26.6232
											7445	31.3264	31.3264			7445	26.5664	26.5664			7445	27.0531	27.0531			7445	26.6117	26.6117
											7450	31.3046	31.3046			7450	26.5672	26.5672			7450	27.066	27.066			7450	26.6012	26.6012
											7455	31.3178	31.3178			7455	26.5793	26.5793			7455	27.0513	27.0513			7455	26.5948	26.5948
											7460	31.3204	31.3204			7460	26.5823	26.5823			7460	27.0512	27.0512			7460	26.5875	26.5875
											7465	31.3211	31.3211			7465	26.5928	26.5928			7465	27.0407	27.0407			7465	26.5992	26.5992
											7470	31.3238	31.3238			7470	26.6074	26.6074			7470	27.0241	27.0241			7470	26.5957	26.5957
											7475	31.3133	31.3133			7475	26.6186	26.6186			7475	27.0145	27.0145			7475	26.5986	26.5986
											7480	31.3256	31.3256			7480	26.6254	26.6254			7480	27.0182	27.0182			7480	26.6089	26.6089
											7485	31.3428	31.3428			7485	26.6214	26.6214			7485	27.0183	27.0183			7485	26.6245	26.6245
											7490	31.3566	31.3566			7490	26.6229	26.6229			7490	27.0308	27.0308			7490	26.6435	26.6435
											7495	31.3656	31.3656			7495	26.6131	26.6131			7495	27.0281	27.0281			7495	26.6493	26.6493
											7500	31.3655	31.3655			7500	26.6135	26.6135			7500	27.0304	27.0304			7500	26.644	26.644
											7505	31.3431	31.3431			7505	26.616	26.616			7505	27.0544	27.0544			7505	26.631	26.631
											7510	31.3389	31.3389			7510	26.6079	26.6079			7510	27.0545	27.0545			7510	26.623	26.623
											7515	31.3297	31.3297			7515	26.6059	26.6059			7515	27.0394	27.0394			7515	26.6135	26.6135
											7520	31.3063	31.3063			7520	26.6121	26.6121			7520	27.0299	27.0299			7520	26.6132	26.6132
											7525	31.3048	31.3048			7525	26.6295	26.6295			7525	27.0367	27.0367			7525	26.6086	26.6086
											7530	31.3207	31.3207			7530	26.6428	26.6428			7530	27.0327	27.0327			7530	26.5908	26.5908
											7535	31.3134	31.3134			7535	26.6504	26.6504			7535	27.0251	27.0251			7535	26.5875	26.5875
											7540	31.3049	31.3049			7540	26.6571	26.6571			7540	27.0219	27.0219			7540	26.585	26.585
											7545	31.283	31.283			7545	26.6516	26.6516			7545	27.0196	27.0196			7545	26.5755	26.5755
											7550	31.2881	31.2881			7550	26.6447	26.6447			7550	27.0079	27.0079			7550	26.5702	26.5702
											7555	31.2793	31.2793			7555	26.6564	26.6564			7555	27.007	27.007			7555	26.5526	26.5526
											7560	31.2352	31.2352			7560	26.6502	26.6502			7560	27.0069	27.0069			7560	26.542	26.542
											7565	31.2421	31.2421			7565	26.6518	26.6518			7565	27.009	27.009			7565	26.5432	26.5432
											7570	31.2531	31.2531			7570	26.6649	26.6649			7570	27.0082	27.0082			7570	26.5485	26.5485
											7575	31.2312	31.2312			7575	26.664	26.664			7575	27.0053	27.0053			7575	26.5424	26.5424
											7580	31.2465	31.2465			7580	26.6615	26.6615			7580	27.0079	27.0079			7580	26.5525	26.5525
											7585	31.2519	31.2519			7585	26.6539	26.6539			7585	27.0065	27.0065			7585	26.5483	26.5483
											7590	31.2546	31.2546			7590	26.64	26.64			7590	27.0152	27.0152			7590	26.5354	26.5354
											7595	31.2775	31.2775			7595	26.63	26.63			7595	27.0262	27.0262			7595	26.5437	26.5437
											7600	31.2732	31.2732			7600	26.6247	26.6247			7600	27.0302	27.0302			7600	26.5484	26.5484
											7605	31.2906	31.2906			7605	26.6175	26.6175			7605	27.0324	27.0324			7605	26.5533	26.5533
											7610	31.2983	31.2983			7610	26.6225	26.6225			7610	27.0326	27.0326			7610	26.5397	26.5397
											7615	31.3015	31.3015			7615	26.6227	26.6227			7615	27.0328	27.0328			7615	26.5341	26.5341
											7620	31.2863	31.2863			7620	26.6248	26.6248			7620	27.0358	27.0358			7620	26.5327	26.5327
											7625	31.2586	31.2586			7625	26.6187	26.6187			7625	27.0359	27.0359			7625	26.5422	26.5422
											7630	31.2662	31.2662			7630	26.6132	26.6132			7630	27.0251	27.0251			7630	26.542	26.542
											7635	31.2836	31.2836			7635	26.6072	26.6072			7635	27.0201	27.0201			7635	26.5545	26.5545
											7640	31.3017	31.3017			7640	26.5982	26.5982			7640	27.0131	27.0131			7640	26.5513	26.5513
											7645	31.2876	31.2876			7645	26.5864	26.5864			7645	26.9927	26.9927			7645	26.551	26.551
											7650	31.2744	31.2744			7650	26.569	26.569			7650	26.9877	26.9877			7650	26.5673	26.5673
											7655	31.2872	31.2872			7655	26.5655	26.5655			7655	26.982	26.982			7655	26.5522	26.5522
											7660	31.2762	31.2762			7660	26.5718	26.5718			7660	26.9836	26.9836			7660	26.5412	26.5412
											7665	31.2612	31.2612			7665	26.5736	26.5736			7665	26.9738	26.9738			7665	26.5405	26.5405
											7670	31.2467	31.2467			7670	26.5637	26.5637			7670	26.9674	26.9674			7670	26.521	26.521
											7675	31.2588	31.2588			7675	26.5591	26.5591			7675	26.9804	26.9804			7675	26.5263	26.5263
											7680	31.2658	31.2658			7680	26.5586	26.5586			7680	26.9811	26.9811			7680	26.5336	26.5336
											7685	31.2553	31.2553			7685	26.5786	26.5786			7685	26.9665	26.9665			7685	26.5328	26.5328
											7690	31.2332	31.2332			7690	26.5825	26.5825			7690	26.9671	26.9671			7690	26.5414	26.5414
											7695	31.2216	31.2216			7695	26.5905	26.5905			7695	26.9771	26.9771			7695	26.5441	26.5441
											7700	31.2376	31.2376			7700	26.5804	26.5804			7700	26.9908	26.9908			7700	26.5423	26.5423
											7705	31.2487	31.2487			7705	26.5799	26.5799			7705	27.0003	27.0003			7705	26.5319	26.5319
											7710	31.2337	31.2337			7710	26.5799	26.5799			7710	26.9956	26.9956			7710	26.5257	26.5257
											7715	31.2264	31.2264			7715	26.5781	26.5781			7715	26.9888	26.9888			7715	26.5318	26.5318
											7720	31.2404	31.2404			7720	26.5714	26.5714			7720	26.9797	26.9797			7720	26.5469	26.5469
											7725	31.2429	31.2429			7725	26.5801	26.5801			7725	26.9792	26.9792			7725	26.5426	26.5426
											7730	31.2082	31.2082			7730	26.5717	26.5717			7730	26.9895	26.9895			7730	26.52	26.52
											7735	31.2176	31.2176			7735	26.571	26.571			7735	26.9842	26.9842			7735	26.504	26.504
											7740	31.2158	31.2158			7740	26.5724	26.5724			7740	26.979	26.979			7740	26.4954	26.4954
											7745	31.2059	31.2059			7745	26.5767	26.5767			7745	26.9811	26.9811			7745	26.4927	26.4927
											7750	31.2186	31.2186			7750	26.5834	26.5834			7750	26.9967	26.9967			7750	26.5036	26.5036
											7755	31.2334	31.2334			7755	26.5594	26.5594			7755	27.0002	27.0002			7755	26.5059	26.5059
											7760	31.2304	31.2304			7760	26.5557	26.5557			7760	26.9977	26.9977			7760	26.529	26.529
											7765	31.2224	31.2224			7765	26.564	26.564			7765	26.9933	26.9933			7765	26.5382	26.5382
											7770	31.2117	31.2117			7770	26.5829	26.5829			7770	26.9947	26.9947			7770	26.5482	26.5482
											7775	31.2281	31.2281			7775	26.5907	26.5907			7775	27.0072	27.0072			7775	26.5546	26.5546
											7780	31.2426	31.2426			7780	26.5858	26.5858			7780	27.0057	27.0057			7780	26.5539	26.5539
											7785	31.2436	31.2436			7785	26.5954	26.5954			7785	27.0011	27.0011			7785	26.5494	26.5494
											7790	31.2424	31.2424			7790	26.6076	26.6076			7790	27.0146	27.0146			7790	26.5421	26.5421
											7795	31.2265	31.2265			7795	26.6231	26.6231			7795	27.0164	27.0164			7795	26.5473	26.5473
											7800	31.2177	31.2177			7800	26.6192	26.6192			7800	27.0172	27.0172			7800	26.5464	26.5464
											7805	31.2315	31.2315			7805	26.6147	26.6147			7805	27.0098	27.0098			7805	26.5621	26.5621
											7810	31.2179	31.2179			7810	26.6096	26.6096			7810	27.0057	27.0057			7810	26.5638	26.5638
											7815	31.2121	31.2121			7815	26.6137	26.6137			7815	26.9985	26.9985			7815	26.5502	26.5502
											7820	31.2229	31.2229			7820	26.6007	26.6007			7820	26.9872	26.9872			7820	26.5467	26.5467
											7825	31.2375	31.2375			7825	26.6061	26.6061			7825	26.9708	26.9708			7825	26.5637	26.5637
											7830	31.2425	31.2425			7830	26.6062	26.6062			7830	26.9917	26.9917			7830	26.565	26.565
											7835	31.2324	31.2324			7835	26.6098	26.6098			7835	26.9904	26.9904			7835	26.571	26.571
											7840	31.2189	31.2189			7840	26.6087	26.6087			7840	26.999	26.999			7840	26.5802	26.5802
											7845	31.2214	31.2214			7845	26.6115	26.6115			7845	27.0027	27.0027			7845	26.5823	26.5823
											7850	31.2338	31.2338			7850	26.6158	26.6158			7850	27.0026	27.0026			7850	26.5822	26.5822
											7855	31.2379	31.2379			7855	26.6202	26.6202			7855	27.0038	27.0038			7855	26.5749	26.5749
											7860	31.2276	31.2276			7860	26.6328	26.6328			7860	27.0013	27.0013			7860	26.5718	26.5718
											7865	31.2299	31.2299			7865	26.6333	26.6333			7865	26.9948	26.9948			7865	26.556	26.556
											7870	31.2388	31.2388			7870	26.6309	26.6309			7870	26.9978	26.9978			7870	26.546	26.546
											7875	31.2351	31.2351			7875	26.6148	26.6148			7875	27.0072	27.0072			7875	26.5228	26.5228
											7880	31.236	31.236			7880	26.6017	26.6017			7880	27.0141	27.0141			7880	26.5089	26.5089
											7885	31.2533	31.2533			7885	26.6023	26.6023			7885	27.0073	27.0073			7885	26.5078	26.5078
											7890	31.2793	31.2793			7890	26.6011	26.6011			7890	27.0197	27.0197			7890	26.5005	26.5005
											7895	31.2794	31.2794			7895	26.6032	26.6032			7895	27.0162	27.0162			7895	26.5038	26.5038
											7900	31.2779	31.2779			7900	26.61	26.61			7900	27.0197	27.0197			7900	26.5078	26.5078
											7905	31.2832	31.2832			7905	26.5914	26.5914			7905	27.0106	27.0106			7905	26.528	26.528
											7910	31.2875	31.2875			7910	26.5913	26.5913			7910	26.9938	26.9938			7910	26.5263	26.5263
											7915	31.2827	31.2827			7915	26.5995	26.5995			7915	26.984	26.984			7915	26.5189	26.5189
											7920	31.2743	31.2743			7920	26.6136	26.6136			7920	26.9916	26.9916			7920	26.5313	26.5313
											7925	31.2598	31.2598			7925	26.6036	26.6036			7925	26.9925	26.9925			7925	26.5421	26.5421
											7930	31.2636	31.2636			7930	26.5949	26.5949			7930	27.0075	27.0075			7930	26.5424	26.5424
											7935	31.2637	31.2637			7935	26.588	26.588			7935	27.0138	27.0138			7935	26.5459	26.5459
											7940	31.2522	31.2522			7940	26.601	26.601			7940	27.0122	27.0122			7940	26.5474	26.5474
											7945	31.2433	31.2433			7945	26.6128	26.6128			7945	27.0125	27.0125			7945	26.5465	26.5465
											7950	31.2543	31.2543			7950	26.603	26.603			7950	27.0071	27.0071			7950	26.5396	26.5396
											7955	31.2425	31.2425			7955	26.6087	26.6087			7955	27.0083	27.0083			7955	26.5486	26.5486
											7960	31.2492	31.2492			7960	26.6124	26.6124			7960	27.0192	27.0192			7960	26.5532	26.5532
											7965	31.2648	31.2648			7965	26.6003	26.6003			7965	27.0118	27.0118			7965	26.5504	26.5504
											7970	31.2591	31.2591			7970	26.5973	26.5973			7970	26.9984	26.9984			7970	26.5423	26.5423
											7975	31.2384	31.2384			7975	26.5971	26.5971			7975	26.9947	26.9947			7975	26.5293	26.5293
											7980	31.225	31.225			7980	26.5831	26.5831			7980	26.9888	26.9888			7980	26.5323	26.5323
											7985	31.2256	31.2256			7985	26.5693	26.5693			7985	26.9821	26.9821			7985	26.5295	26.5295
											7990	31.2302	31.2302			7990	26.5483	26.5483			7990	26.9679	26.9679			7990	26.5288	26.5288
											7995	31.2109	31.2109			7995	26.5601	26.5601			7995	26.9564	26.9564			7995	26.5268	26.5268
											8000	31.2033	31.2033			8000	26.5743	26.5743			8000	26.9395	26.9395			8000	26.5179	26.5179
											8005	31.1665	31.1665			8005	26.5766	26.5766			8005	26.9528	26.9528			8005	26.5037	26.5037
											8010	31.1356	31.1356			8010	26.5854	26.5854			8010	26.9625	26.9625			8010	26.4956	26.4956
											8015	31.1352	31.1352			8015	26.5944	26.5944			8015	26.9639	26.9639			8015	26.4883	26.4883
											8020	31.143	31.143			8020	26.5982	26.5982			8020	26.957	26.957			8020	26.4941	26.4941
											8025	31.1184	31.1184			8025	26.5995	26.5995			8025	26.9391	26.9391			8025	26.5109	26.5109
											8030	31.1009	31.1009			8030	26.5888	26.5888			8030	26.947	26.947			8030	26.5305	26.5305
											8035	31.089	31.089			8035	26.5832	26.5832			8035	26.9388	26.9388			8035	26.5343	26.5343
											8040	31.1035	31.1035			8040	26.5789	26.5789			8040	26.9339	26.9339			8040	26.5326	26.5326
											8045	31.1039	31.1039			8045	26.5675	26.5675			8045	26.9462	26.9462			8045	26.5429	26.5429
											8050	31.1081	31.1081			8050	26.5754	26.5754			8050	26.9358	26.9358			8050	26.5379	26.5379
											8055	31.1065	31.1065			8055	26.5805	26.5805			8055	26.9365	26.9365			8055	26.5217	26.5217
											8060	31.099	31.099			8060	26.5796	26.5796			8060	26.9271	26.9271			8060	26.5247	26.5247
											8065	31.0827	31.0827			8065	26.5791	26.5791			8065	26.918	26.918			8065	26.5147	26.5147
											8070	31.0588	31.0588			8070	26.5922	26.5922			8070	26.9282	26.9282			8070	26.5004	26.5004
											8075	31.0682	31.0682			8075	26.6035	26.6035			8075	26.9377	26.9377			8075	26.4932	26.4932
											8080	31.0669	31.0669			8080	26.6041	26.6041			8080	26.9527	26.9527			8080	26.5006	26.5006
											8085	31.0653	31.0653			8085	26.6221	26.6221			8085	26.9728	26.9728			8085	26.503	26.503
											8090	31.081	31.081			8090	26.6222	26.6222			8090	26.9684	26.9684			8090	26.5068	26.5068
											8095	31.0766	31.0766			8095	26.6308	26.6308			8095	26.9665	26.9665			8095	26.4947	26.4947
											8100	31.0882	31.0882			8100	26.6338	26.6338			8100	26.9624	26.9624			8100	26.4961	26.4961
											8105	31.0834	31.0834			8105	26.6243	26.6243			8105	26.9557	26.9557			8105	26.4977	26.4977
											8110	31.0703	31.0703			8110	26.615	26.615			8110	26.9377	26.9377			8110	26.5028	26.5028
											8115	31.0911	31.0911			8115	26.6106	26.6106			8115	26.9357	26.9357			8115	26.4978	26.4978
											8120	31.0893	31.0893			8120	26.5878	26.5878			8120	26.938	26.938			8120	26.5005	26.5005
											8125	31.0684	31.0684			8125	26.5775	26.5775			8125	26.9532	26.9532			8125	26.4976	26.4976
											8130	31.083	31.083			8130	26.5829	26.5829			8130	26.9647	26.9647			8130	26.4916	26.4916
											8135	31.1083	31.1083			8135	26.5899	26.5899			8135	26.9662	26.9662			8135	26.4816	26.4816
											8140	31.1427	31.1427			8140	26.5861	26.5861			8140	26.9533	26.9533			8140	26.473	26.473
											8145	31.155	31.155			8145	26.6084	26.6084			8145	26.9427	26.9427			8145	26.4742	26.4742
											8150	31.151	31.151			8150	26.6121	26.6121			8150	26.9391	26.9391			8150	26.4899	26.4899
											8155	31.1418	31.1418			8155	26.5973	26.5973			8155	26.9338	26.9338			8155	26.4918	26.4918
											8160	31.1375	31.1375			8160	26.6008	26.6008			8160	26.9316	26.9316			8160	26.4943	26.4943
											8165	31.1376	31.1376			8165	26.6061	26.6061			8165	26.932	26.932			8165	26.4928	26.4928
											8170	31.1185	31.1185			8170	26.5942	26.5942			8170	26.9292	26.9292			8170	26.5086	26.5086
											8175	31.1079	31.1079			8175	26.5914	26.5914			8175	26.9197	26.9197			8175	26.5095	26.5095
											8180	31.0978	31.0978			8180	26.5845	26.5845			8180	26.9229	26.9229			8180	26.5246	26.5246
											8185	31.0981	31.0981			8185	26.5859	26.5859			8185	26.9165	26.9165			8185	26.531	26.531
											8190	31.0887	31.0887			8190	26.5888	26.5888			8190	26.918	26.918			8190	26.5391	26.5391
											8195	31.1103	31.1103			8195	26.5758	26.5758			8195	26.9324	26.9324			8195	26.5293	26.5293
											8200	31.1087	31.1087			8200	26.5866	26.5866			8200	26.9419	26.9419			8200	26.5401	26.5401
											8205	31.1103	31.1103			8205	26.6004	26.6004			8205	26.9502	26.9502			8205	26.5456	26.5456
											8210	31.1194	31.1194			8210	26.6114	26.6114			8210	26.9628	26.9628			8210	26.5602	26.5602
											8215	31.1194	31.1194			8215	26.5979	26.5979			8215	26.9705	26.9705			8215	26.5731	26.5731
											8220	31.1286	31.1286			8220	26.5942	26.5942			8220	26.9648	26.9648			8220	26.5893	26.5893
											8225	31.1406	31.1406			8225	26.592	26.592			8225	26.944	26.944			8225	26.6001	26.6001
											8230	31.1531	31.1531			8230	26.5978	26.5978			8230	26.9398	26.9398			8230	26.5971	26.5971
											8235	31.1791	31.1791			8235	26.6062	26.6062			8235	26.9366	26.9366			8235	26.6025	26.6025
											8240	31.1789	31.1789			8240	26.6072	26.6072			8240	26.9382	26.9382			8240	26.6138	26.6138
											8245	31.1728	31.1728			8245	26.6032	26.6032			8245	26.9487	26.9487			8245	26.6216	26.6216
											8250	31.18	31.18			8250	26.6023	26.6023			8250	26.9455	26.9455			8250	26.63	26.63
											8255	31.1673	31.1673			8255	26.5813	26.5813			8255	26.9351	26.9351			8255	26.6372	26.6372
											8260	31.1662	31.1662			8260	26.5829	26.5829			8260	26.9206	26.9206			8260	26.63	26.63
											8265	31.1499	31.1499			8265	26.5749	26.5749			8265	26.9356	26.9356			8265	26.6263	26.6263
											8270	31.1342	31.1342			8270	26.5609	26.5609			8270	26.9477	26.9477			8270	26.6122	26.6122
											8275	31.1312	31.1312			8275	26.5603	26.5603			8275	26.9489	26.9489			8275	26.5984	26.5984
											8280	31.126	31.126			8280	26.563	26.563			8280	26.9366	26.9366			8280	26.5968	26.5968
											8285	31.1042	31.1042			8285	26.5688	26.5688			8285	26.9433	26.9433			8285	26.5932	26.5932
											8290	31.1024	31.1024			8290	26.5861	26.5861			8290	26.9392	26.9392			8290	26.6065	26.6065
											8295	31.0879	31.0879			8295	26.5924	26.5924			8295	26.9275	26.9275			8295	26.6049	26.6049
											8300	31.0792	31.0792			8300	26.5806	26.5806			8300	26.9266	26.9266			8300	26.5948	26.5948
											8305	31.079	31.079			8305	26.5742	26.5742			8305	26.9331	26.9331			8305	26.6008	26.6008
											8310	31.0793	31.0793			8310	26.5763	26.5763			8310	26.9379	26.9379			8310	26.6127	26.6127
											8315	31.0877	31.0877			8315	26.5733	26.5733			8315	26.9417	26.9417			8315	26.6131	26.6131
											8320	31.1038	31.1038			8320	26.5663	26.5663			8320	26.9368	26.9368			8320	26.638	26.638
											8325	31.1062	31.1062			8325	26.5647	26.5647			8325	26.9374	26.9374			8325	26.6588	26.6588
											8330	31.1085	31.1085			8330	26.5731	26.5731			8330	26.9319	26.9319			8330	26.6498	26.6498
											8335	31.1321	31.1321			8335	26.5774	26.5774			8335	26.9123	26.9123			8335	26.6464	26.6464
											8340	31.1377	31.1377			8340	26.5678	26.5678			8340	26.902	26.902			8340	26.6449	26.6449
											8345	31.1304	31.1304			8345	26.5739	26.5739			8345	26.8859	26.8859			8345	26.6536	26.6536
											8350	31.1268	31.1268			8350	26.5777	26.5777			8350	26.8977	26.8977			8350	26.6462	26.6462
											8355	31.1264	31.1264			8355	26.5782	26.5782			8355	26.8958	26.8958			8355	26.623	26.623
											8360	31.1303	31.1303			8360	26.5699	26.5699			8360	26.8999	26.8999			8360	26.6032	26.6032
											8365	31.1256	31.1256			8365	26.5479	26.5479			8365	26.9003	26.9003			8365	26.6066	26.6066
											8370	31.1206	31.1206			8370	26.5597	26.5597			8370	26.9074	26.9074			8370	26.595	26.595
											8375	31.1226	31.1226			8375	26.5641	26.5641			8375	26.9122	26.9122			8375	26.6001	26.6001
											8380	31.1061	31.1061			8380	26.5728	26.5728			8380	26.9163	26.9163			8380	26.6136	26.6136
											8385	31.1261	31.1261			8385	26.5847	26.5847			8385	26.9216	26.9216			8385	26.6317	26.6317
											8390	31.142	31.142			8390	26.5832	26.5832			8390	26.9376	26.9376			8390	26.6557	26.6557
											8395	31.1278	31.1278			8395	26.5819	26.5819			8395	26.9377	26.9377			8395	26.6559	26.6559
											8400	31.1503	31.1503			8400	26.592	26.592			8400	26.9399	26.9399			8400	26.6413	26.6413
											8405	31.1805	31.1805			8405	26.5819	26.5819			8405	26.9479	26.9479			8405	26.6366	26.6366
											8410	31.1984	31.1984			8410	26.5865	26.5865			8410	26.9473	26.9473			8410	26.6246	26.6246
											8415	31.1877	31.1877			8415	26.5798	26.5798			8415	26.9438	26.9438			8415	26.6056	26.6056
											8420	31.1794	31.1794			8420	26.5856	26.5856			8420	26.9441	26.9441			8420	26.5849	26.5849
											8425	31.1863	31.1863			8425	26.59	26.59			8425	26.9472	26.9472			8425	26.5707	26.5707
											8430	31.1941	31.1941			8430	26.5892	26.5892			8430	26.9436	26.9436			8430	26.5569	26.5569
											8435	31.1974	31.1974			8435	26.5842	26.5842			8435	26.9476	26.9476			8435	26.5429	26.5429
											8440	31.1895	31.1895			8440	26.5896	26.5896			8440	26.9385	26.9385			8440	26.537	26.537
											8445	31.2084	31.2084			8445	26.5925	26.5925			8445	26.915	26.915			8445	26.5304	26.5304
											8450	31.2042	31.2042			8450	26.6095	26.6095			8450	26.9017	26.9017			8450	26.538	26.538
											8455	31.2073	31.2073			8455	26.6134	26.6134			8455	26.8925	26.8925			8455	26.5422	26.5422
											8460	31.2289	31.2289			8460	26.6012	26.6012			8460	26.8904	26.8904			8460	26.5503	26.5503
											8465	31.2143	31.2143			8465	26.5977	26.5977			8465	26.9022	26.9022			8465	26.5498	26.5498
											8470	31.1901	31.1901			8470	26.61	26.61			8470	26.9213	26.9213			8470	26.5489	26.5489
											8475	31.1846	31.1846			8475	26.6122	26.6122			8475	26.9323	26.9323			8475	26.5449	26.5449
											8480	31.2031	31.2031			8480	26.6031	26.6031			8480	26.9397	26.9397			8480	26.5483	26.5483
											8485	31.2285	31.2285			8485	26.6038	26.6038			8485	26.9402	26.9402			8485	26.5402	26.5402
											8490	31.233	31.233			8490	26.5972	26.5972			8490	26.9357	26.9357			8490	26.5266	26.5266
											8495	31.2419	31.2419			8495	26.588	26.588			8495	26.9279	26.9279			8495	26.5282	26.5282
											8500	31.2246	31.2246			8500	26.5887	26.5887			8500	26.927	26.927			8500	26.5163	26.5163
											8505	31.2323	31.2323			8505	26.5801	26.5801			8505	26.9228	26.9228			8505	26.5195	26.5195
											8510	31.2343	31.2343			8510	26.596	26.596			8510	26.9148	26.9148			8510	26.5308	26.5308
											8515	31.2519	31.2519			8515	26.6034	26.6034			8515	26.8962	26.8962			8515	26.5222	26.5222
											8520	31.2493	31.2493			8520	26.612	26.612			8520	26.8985	26.8985			8520	26.512	26.512
											8525	31.2367	31.2367			8525	26.6135	26.6135			8525	26.8991	26.8991			8525	26.4986	26.4986
											8530	31.2288	31.2288			8530	26.6362	26.6362			8530	26.8974	26.8974			8530	26.4885	26.4885
											8535	31.2287	31.2287			8535	26.6416	26.6416			8535	26.8895	26.8895			8535	26.4878	26.4878
											8540	31.2309	31.2309			8540	26.6609	26.6609			8540	26.8887	26.8887			8540	26.4907	26.4907
											8545	31.2305	31.2305			8545	26.6589	26.6589			8545	26.8732	26.8732			8545	26.5017	26.5017
											8550	31.247	31.247			8550	26.6607	26.6607			8550	26.864	26.864			8550	26.503	26.503
											8555	31.2374	31.2374			8555	26.6607	26.6607			8555	26.8577	26.8577			8555	26.4942	26.4942
											8560	31.2133	31.2133			8560	26.6623	26.6623			8560	26.8446	26.8446			8560	26.4888	26.4888
											8565	31.1935	31.1935			8565	26.6576	26.6576			8565	26.8477	26.8477			8565	26.4724	26.4724
											8570	31.178	31.178			8570	26.6523	26.6523			8570	26.8547	26.8547			8570	26.4741	26.4741
											8575	31.1708	31.1708			8575	26.6453	26.6453			8575	26.8668	26.8668			8575	26.4874	26.4874
											8580	31.1537	31.1537			8580	26.6566	26.6566			8580	26.8673	26.8673			8580	26.4939	26.4939
											8585	31.1659	31.1659			8585	26.6734	26.6734			8585	26.86	26.86			8585	26.5063	26.5063
											8590	31.1848	31.1848			8590	26.6707	26.6707			8590	26.8607	26.8607			8590	26.514	26.514
											8595	31.1723	31.1723			8595	26.6634	26.6634			8595	26.8466	26.8466			8595	26.5122	26.5122
											8600	31.1688	31.1688			8600	26.6637	26.6637			8600	26.8456	26.8456			8600	26.5241	26.5241
											8605	31.1713	31.1713			8605	26.6574	26.6574			8605	26.8637	26.8637			8605	26.5336	26.5336
											8610	31.1814	31.1814			8610	26.6545	26.6545			8610	26.8698	26.8698			8610	26.5372	26.5372
											8615	31.1918	31.1918			8615	26.6386	26.6386			8615	26.8673	26.8673			8615	26.5162	26.5162
											8620	31.203	31.203			8620	26.6272	26.6272			8620	26.8518	26.8518			8620	26.5153	26.5153
											8625	31.2282	31.2282			8625	26.632	26.632			8625	26.8744	26.8744			8625	26.5304	26.5304
											8630	31.253	31.253			8630	26.6388	26.6388			8630	26.8793	26.8793			8630	26.5415	26.5415
											8635	31.2358	31.2358			8635	26.6625	26.6625			8635	26.8746	26.8746			8635	26.5526	26.5526
											8640	31.2206	31.2206			8640	26.6605	26.6605			8640	26.8693	26.8693			8640	26.5532	26.5532
											8645	31.2042	31.2042			8645	26.6553	26.6553			8645	26.886	26.886			8645	26.5415	26.5415
											8650	31.2065	31.2065			8650	26.6545	26.6545			8650	26.9022	26.9022			8650	26.532	26.532
											8655	31.2117	31.2117			8655	26.6372	26.6372			8655	26.9098	26.9098			8655	26.5376	26.5376
											8660	31.182	31.182			8660	26.6318	26.6318			8660	26.9109	26.9109			8660	26.5419	26.5419
											8665	31.173	31.173			8665	26.6329	26.6329			8665	26.9092	26.9092			8665	26.5387	26.5387
											8670	31.1831	31.1831			8670	26.6428	26.6428			8670	26.9051	26.9051			8670	26.5429	26.5429
											8675	31.2028	31.2028			8675	26.6531	26.6531			8675	26.9221	26.9221			8675	26.5301	26.5301
											8680	31.2048	31.2048			8680	26.6593	26.6593			8680	26.9191	26.9191			8680	26.5276	26.5276
											8685	31.1949	31.1949			8685	26.6632	26.6632			8685	26.9149	26.9149			8685	26.5387	26.5387
											8690	31.199	31.199			8690	26.6538	26.6538			8690	26.903	26.903			8690	26.5403	26.5403
											8695	31.2027	31.2027			8695	26.6438	26.6438			8695	26.8907	26.8907			8695	26.549	26.549
											8700	31.2166	31.2166			8700	26.6265	26.6265			8700	26.8797	26.8797			8700	26.542	26.542
											8705	31.2106	31.2106			8705	26.6118	26.6118			8705	26.8819	26.8819			8705	26.5512	26.5512
											8710	31.2111	31.2111			8710	26.6095	26.6095			8710	26.8779	26.8779			8710	26.5591	26.5591
											8715	31.1842	31.1842			8715	26.6169	26.6169			8715	26.89	26.89			8715	26.5635	26.5635
											8720	31.1889	31.1889			8720	26.6133	26.6133			8720	26.8958	26.8958			8720	26.5739	26.5739
											8725	31.2117	31.2117			8725	26.6212	26.6212			8725	26.9029	26.9029			8725	26.576	26.576
											8730	31.2298	31.2298			8730	26.6276	26.6276			8730	26.8955	26.8955			8730	26.5699	26.5699
											8735	31.221	31.221			8735	26.6388	26.6388			8735	26.8828	26.8828			8735	26.5763	26.5763
											8740	31.1955	31.1955			8740	26.6487	26.6487			8740	26.8776	26.8776			8740	26.5873	26.5873
											8745	31.2069	31.2069			8745	26.6362	26.6362			8745	26.8685	26.8685			8745	26.5966	26.5966
											8750	31.2222	31.2222			8750	26.6228	26.6228			8750	26.8493	26.8493			8750	26.6044	26.6044
											8755	31.2173	31.2173			8755	26.6193	26.6193			8755	26.8478	26.8478			8755	26.5994	26.5994
											8760	31.2217	31.2217			8760	26.6152	26.6152			8760	26.8167	26.8167			8760	26.5922	26.5922
											8765	31.2307	31.2307			8765	26.6129	26.6129			8765	26.8068	26.8068			8765	26.5898	26.5898
											8770	31.222	31.222			8770	26.5923	26.5923			8770	26.8032	26.8032			8770	26.5951	26.5951
											8775	31.2106	31.2106			8775	26.5951	26.5951			8775	26.8132	26.8132			8775	26.5949	26.5949
											8780	31.2101	31.2101			8780	26.6048	26.6048			8780	26.8121	26.8121			8780	26.5983	26.5983
											8785	31.1819	31.1819			8785	26.6079	26.6079			8785	26.8207	26.8207			8785	26.5948	26.5948
											8790	31.1742	31.1742			8790	26.6152	26.6152			8790	26.8064	26.8064			8790	26.5784	26.5784
											8795	31.1855	31.1855			8795	26.6213	26.6213			8795	26.8063	26.8063			8795	26.5531	26.5531
											8800	31.2002	31.2002			8800	26.6248	26.6248			8800	26.7924	26.7924			8800	26.5493	26.5493
											8805	31.2185	31.2185			8805	26.6243	26.6243			8805	26.7896	26.7896			8805	26.5685	26.5685
											8810	31.2329	31.2329			8810	26.6115	26.6115			8810	26.7817	26.7817			8810	26.5612	26.5612
											8815	31.2217	31.2217			8815	26.6013	26.6013			8815	26.7543	26.7543			8815	26.5659	26.5659
											8820	31.2177	31.2177			8820	26.6111	26.6111			8820	26.7542	26.7542			8820	26.5627	26.5627
											8825	31.2107	31.2107			8825	26.6224	26.6224			8825	26.7523	26.7523			8825	26.5594	26.5594
											8830	31.2093	31.2093			8830	26.6394	26.6394			8830	26.7705	26.7705			8830	26.5542	26.5542
											8835	31.2343	31.2343			8835	26.6362	26.6362			8835	26.7607	26.7607			8835	26.5571	26.5571
											8840	31.2378	31.2378			8840	26.6313	26.6313			8840	26.7444	26.7444			8840	26.5444	26.5444
											8845	31.2256	31.2256			8845	26.6116	26.6116			8845	26.7384	26.7384			8845	26.528	26.528
											8850	31.2168	31.2168			8850	26.5936	26.5936			8850	26.723	26.723			8850	26.5068	26.5068
											8855	31.2079	31.2079			8855	26.5875	26.5875			8855	26.7141	26.7141			8855	26.5035	26.5035
											8860	31.2035	31.2035			8860	26.5997	26.5997			8860	26.695	26.695			8860	26.5034	26.5034
											8865	31.2078	31.2078			8865	26.6052	26.6052			8865	26.7	26.7			8865	26.5033	26.5033
											8870	31.2183	31.2183			8870	26.618	26.618			8870	26.7165	26.7165			8870	26.4956	26.4956
											8875	31.2302	31.2302			8875	26.6263	26.6263			8875	26.7201	26.7201			8875	26.4992	26.4992
											8880	31.2555	31.2555			8880	26.628	26.628			8880	26.705	26.705			8880	26.5052	26.5052
											8885	31.2401	31.2401			8885	26.6341	26.6341			8885	26.7141	26.7141			8885	26.5193	26.5193
											8890	31.2403	31.2403			8890	26.6386	26.6386			8890	26.7229	26.7229			8890	26.5363	26.5363
											8895	31.2524	31.2524			8895	26.6209	26.6209			8895	26.7175	26.7175			8895	26.537	26.537
											8900	31.2505	31.2505			8900	26.6127	26.6127			8900	26.7014	26.7014			8900	26.5454	26.5454
											8905	31.2418	31.2418			8905	26.6134	26.6134			8905	26.6888	26.6888			8905	26.5336	26.5336
											8910	31.2338	31.2338			8910	26.6184	26.6184			8910	26.676	26.676			8910	26.519	26.519
											8915	31.2375	31.2375			8915	26.6291	26.6291			8915	26.6754	26.6754			8915	26.5164	26.5164
											8920	31.2424	31.2424			8920	26.6179	26.6179			8920	26.6738	26.6738			8920	26.5174	26.5174
											8925	31.2282	31.2282			8925	26.6073	26.6073			8925	26.6932	26.6932			8925	26.5278	26.5278
											8930	31.2269	31.2269			8930	26.6081	26.6081			8930	26.6956	26.6956			8930	26.5128	26.5128
											8935	31.2382	31.2382			8935	26.6127	26.6127			8935	26.7091	26.7091			8935	26.5158	26.5158
											8940	31.2374	31.2374			8940	26.6137	26.6137			8940	26.7075	26.7075			8940	26.5165	26.5165
											8945	31.2346	31.2346			8945	26.5953	26.5953			8945	26.7073	26.7073			8945	26.5139	26.5139
											8950	31.221	31.221			8950	26.5927	26.5927			8950	26.6946	26.6946			8950	26.5118	26.5118
											8955	31.2498	31.2498			8955	26.5976	26.5976			8955	26.6873	26.6873			8955	26.523	26.523
											8960	31.259	31.259			8960	26.5838	26.5838			8960	26.6945	26.6945			8960	26.5254	26.5254
											8965	31.2722	31.2722			8965	26.5936	26.5936			8965	26.6922	26.6922			8965	26.5161	26.5161
											8970	31.2884	31.2884			8970	26.5868	26.5868			8970	26.6887	26.6887			8970	26.5212	26.5212
											8975	31.2855	31.2855			8975	26.5841	26.5841			8975	26.6893	26.6893			8975	26.5186	26.5186
											8980	31.2793	31.2793			8980	26.5788	26.5788			8980	26.6763	26.6763			8980	26.5233	26.5233
											8985	31.2854	31.2854			8985	26.5826	26.5826			8985	26.6766	26.6766			8985	26.5285	26.5285
											8990	31.2693	31.2693			8990	26.5903	26.5903			8990	26.6787	26.6787			8990	26.5311	26.5311
											8995	31.253	31.253			8995	26.6072	26.6072			8995	26.6912	26.6912			8995	26.5303	26.5303
											9000	31.248	31.248			9000	26.6197	26.6197			9000	26.7056	26.7056			9000	26.5269	26.5269
											9005	31.2325	31.2325			9005	26.6269	26.6269			9005	26.7147	26.7147			9005	26.5492	26.5492
											9010	31.248	31.248			9010	26.6246	26.6246			9010	26.7224	26.7224			9010	26.5694	26.5694
											9015	31.2495	31.2495			9015	26.6166	26.6166			9015	26.7345	26.7345			9015	26.567	26.567
											9020	31.2469	31.2469			9020	26.6025	26.6025			9020	26.7276	26.7276			9020	26.5655	26.5655
											9025	31.2803	31.2803			9025	26.6119	26.6119			9025	26.7234	26.7234			9025	26.5642	26.5642
											9030	31.2932	31.2932			9030	26.6241	26.6241			9030	26.7202	26.7202			9030	26.5784	26.5784
											9035	31.3025	31.3025			9035	26.6202	26.6202			9035	26.7221	26.7221			9035	26.5929	26.5929
											9040	31.2712	31.2712			9040	26.6186	26.6186			9040	26.719	26.719			9040	26.5858	26.5858
											9045	31.2609	31.2609			9045	26.6038	26.6038			9045	26.7163	26.7163			9045	26.5898	26.5898
											9050	31.28	31.28			9050	26.6007	26.6007			9050	26.7019	26.7019			9050	26.6041	26.6041
											9055	31.2919	31.2919			9055	26.6015	26.6015			9055	26.7136	26.7136			9055	26.6087	26.6087
											9060	31.2797	31.2797			9060	26.5931	26.5931			9060	26.7189	26.7189			9060	26.6044	26.6044
											9065	31.2501	31.2501			9065	26.5849	26.5849			9065	26.7264	26.7264			9065	26.6011	26.6011
											9070	31.2416	31.2416			9070	26.5749	26.5749			9070	26.7257	26.7257			9070	26.5924	26.5924
											9075	31.2561	31.2561			9075	26.5773	26.5773			9075	26.7331	26.7331			9075	26.5993	26.5993
											9080	31.2478	31.2478			9080	26.5826	26.5826			9080	26.7333	26.7333			9080	26.6032	26.6032
											9085	31.2576	31.2576			9085	26.5787	26.5787			9085	26.7335	26.7335			9085	26.5962	26.5962
											9090	31.2732	31.2732			9090	26.5833	26.5833			9090	26.7203	26.7203			9090	26.6119	26.6119
											9095	31.2687	31.2687			9095	26.5876	26.5876			9095	26.7113	26.7113			9095	26.6204	26.6204
											9100	31.2501	31.2501			9100	26.5825	26.5825			9100	26.7089	26.7089			9100	26.6295	26.6295
											9105	31.2417	31.2417			9105	26.5842	26.5842			9105	26.7112	26.7112			9105	26.6292	26.6292
											9110	31.2305	31.2305			9110	26.5875	26.5875			9110	26.7094	26.7094			9110	26.6234	26.6234
											9115	31.2346	31.2346			9115	26.6042	26.6042			9115	26.7235	26.7235			9115	26.6184	26.6184
											9120	31.2362	31.2362			9120	26.5938	26.5938			9120	26.7367	26.7367			9120	26.6158	26.6158
											9125	31.2331	31.2331			9125	26.5963	26.5963			9125	26.7518	26.7518			9125	26.6169	26.6169
											9130	31.2245	31.2245			9130	26.6074	26.6074			9130	26.7654	26.7654			9130	26.6297	26.6297
											9135	31.2276	31.2276			9135	26.6034	26.6034			9135	26.785	26.785			9135	26.641	26.641
											9140	31.2146	31.2146			9140	26.5826	26.5826			9140	26.7793	26.7793			9140	26.6488	26.6488
											9145	31.2056	31.2056			9145	26.5728	26.5728			9145	26.7775	26.7775			9145	26.6407	26.6407
											9150	31.2299	31.2299			9150	26.574	26.574			9150	26.7612	26.7612			9150	26.6438	26.6438
											9155	31.2221	31.2221			9155	26.5666	26.5666			9155	26.7663	26.7663			9155	26.6464	26.6464
											9160	31.1996	31.1996			9160	26.5524	26.5524			9160	26.7838	26.7838			9160	26.6352	26.6352
											9165	31.1801	31.1801			9165	26.5489	26.5489			9165	26.7812	26.7812			9165	26.6144	26.6144
											9170	31.1883	31.1883			9170	26.5342	26.5342			9170	26.7797	26.7797			9170	26.6132	26.6132
											9175	31.1837	31.1837			9175	26.5375	26.5375			9175	26.7738	26.7738			9175	26.619	26.619
											9180	31.1689	31.1689			9180	26.5335	26.5335			9180	26.7776	26.7776			9180	26.6231	26.6231
											9185	31.1586	31.1586			9185	26.5207	26.5207			9185	26.7821	26.7821			9185	26.621	26.621
											9190	31.1699	31.1699			9190	26.5328	26.5328			9190	26.773	26.773			9190	26.6308	26.6308
											9195	31.1568	31.1568			9195	26.5373	26.5373			9195	26.7697	26.7697			9195	26.6372	26.6372
											9200	31.1763	31.1763			9200	26.5457	26.5457			9200	26.7643	26.7643			9200	26.6454	26.6454
											9205	31.1858	31.1858			9205	26.5419	26.5419			9205	26.7597	26.7597			9205	26.6435	26.6435
											9210	31.1869	31.1869			9210	26.5388	26.5388			9210	26.7508	26.7508			9210	26.6451	26.6451
											9215	31.182	31.182			9215	26.538	26.538			9215	26.7607	26.7607			9215	26.6557	26.6557
											9220	31.1724	31.1724			9220	26.5302	26.5302			9220	26.7647	26.7647			9220	26.6538	26.6538
											9225	31.1613	31.1613			9225	26.5209	26.5209			9225	26.7676	26.7676			9225	26.6455	26.6455
											9230	31.195	31.195			9230	26.5211	26.5211			9230	26.7584	26.7584			9230	26.6406	26.6406
											9235	31.2153	31.2153			9235	26.5219	26.5219			9235	26.7419	26.7419			9235	26.6258	26.6258
											9240	31.2221	31.2221			9240	26.5368	26.5368			9240	26.7358	26.7358			9240	26.6253	26.6253
											9245	31.2213	31.2213			9245	26.5473	26.5473			9245	26.7228	26.7228			9245	26.644	26.644
											9250	31.213	31.213			9250	26.5721	26.5721			9250	26.7148	26.7148			9250	26.6458	26.6458
											9255	31.2301	31.2301			9255	26.5828	26.5828			9255	26.7229	26.7229			9255	26.6252	26.6252
											9260	31.2284	31.2284			9260	26.5814	26.5814			9260	26.7202	26.7202			9260	26.619	26.619
											9265	31.2204	31.2204			9265	26.5809	26.5809			9265	26.7233	26.7233			9265	26.6283	26.6283
											9270	31.2206	31.2206			9270	26.587	26.587			9270	26.7355	26.7355			9270	26.6235	26.6235
											9275	31.2431	31.2431			9275	26.5891	26.5891			9275	26.7323	26.7323			9275	26.6299	26.6299
											9280	31.2611	31.2611			9280	26.5834	26.5834			9280	26.7393	26.7393			9280	26.6438	26.6438
											9285	31.2756	31.2756			9285	26.5863	26.5863			9285	26.7428	26.7428			9285	26.6435	26.6435
											9290	31.2963	31.2963			9290	26.6038	26.6038			9290	26.7502	26.7502			9290	26.6349	26.6349
											9295	31.2986	31.2986			9295	26.5945	26.5945			9295	26.7506	26.7506			9295	26.6348	26.6348
											9300	31.3056	31.3056			9300	26.5981	26.5981			9300	26.7495	26.7495			9300	26.6174	26.6174
											9305	31.3146	31.3146			9305	26.6005	26.6005			9305	26.7465	26.7465			9305	26.6073	26.6073
											9310	31.3091	31.3091			9310	26.5863	26.5863			9310	26.7404	26.7404			9310	26.5934	26.5934
											9315	31.2938	31.2938			9315	26.5802	26.5802			9315	26.737	26.737			9315	26.5841	26.5841
											9320	31.2972	31.2972			9320	26.5892	26.5892			9320	26.7434	26.7434			9320	26.6018	26.6018
											9325	31.3042	31.3042			9325	26.5746	26.5746			9325	26.7482	26.7482			9325	26.6219	26.6219
											9330	31.295	31.295			9330	26.5767	26.5767			9330	26.7578	26.7578			9330	26.6235	26.6235
											9335	31.2981	31.2981			9335	26.5843	26.5843			9335	26.7569	26.7569			9335	26.6406	26.6406
											9340	31.2885	31.2885			9340	26.5896	26.5896			9340	26.7497	26.7497			9340	26.6516	26.6516
											9345	31.2928	31.2928			9345	26.5876	26.5876			9345	26.75	26.75			9345	26.6561	26.6561
											9350	31.2917	31.2917			9350	26.5847	26.5847			9350	26.7533	26.7533			9350	26.6699	26.6699
											9355	31.2883	31.2883			9355	26.5836	26.5836			9355	26.7606	26.7606			9355	26.6775	26.6775
											9360	31.2679	31.2679			9360	26.5759	26.5759			9360	26.7642	26.7642			9360	26.6837	26.6837
											9365	31.2746	31.2746			9365	26.5753	26.5753			9365	26.7709	26.7709			9365	26.6936	26.6936
											9370	31.2698	31.2698			9370	26.5751	26.5751			9370	26.7628	26.7628			9370	26.6813	26.6813
											9375	31.2555	31.2555			9375	26.5943	26.5943			9375	26.7484	26.7484			9375	26.6646	26.6646
											9380	31.2578	31.2578			9380	26.5973	26.5973			9380	26.7451	26.7451			9380	26.6688	26.6688
											9385	31.2475	31.2475			9385	26.6017	26.6017			9385	26.7509	26.7509			9385	26.6645	26.6645
											9390	31.2377	31.2377			9390	26.6222	26.6222			9390	26.7477	26.7477			9390	26.6687	26.6687
											9395	31.2387	31.2387			9395	26.6343	26.6343			9395	26.7327	26.7327			9395	26.6639	26.6639
											9400	31.2556	31.2556			9400	26.6392	26.6392			9400	26.6943	26.6943			9400	26.6464	26.6464
											9405	31.2504	31.2504			9405	26.6412	26.6412			9405	26.6726	26.6726			9405	26.6499	26.6499
											9410	31.246	31.246			9410	26.6214	26.6214			9410	26.6605	26.6605			9410	26.6619	26.6619
											9415	31.2715	31.2715			9415	26.6023	26.6023			9415	26.6703	26.6703			9415	26.6576	26.6576
											9420	31.2746	31.2746			9420	26.6084	26.6084			9420	26.6786	26.6786			9420	26.645	26.645
											9425	31.2667	31.2667			9425	26.623	26.623			9425	26.685	26.685			9425	26.6521	26.6521
											9430	31.2651	31.2651			9430	26.6367	26.6367			9430	26.6815	26.6815			9430	26.6684	26.6684
											9435	31.2738	31.2738			9435	26.636	26.636			9435	26.6709	26.6709			9435	26.6881	26.6881
											9440	31.2634	31.2634			9440	26.6339	26.6339			9440	26.6716	26.6716			9440	26.6718	26.6718
											9445	31.2759	31.2759			9445	26.6378	26.6378			9445	26.6769	26.6769			9445	26.6588	26.6588
											9450	31.2917	31.2917			9450	26.6384	26.6384			9450	26.6861	26.6861			9450	26.6563	26.6563
											9455	31.2855	31.2855			9455	26.6295	26.6295			9455	26.6797	26.6797			9455	26.6516	26.6516
											9460	31.2839	31.2839			9460	26.6047	26.6047			9460	26.6728	26.6728			9460	26.637	26.637
											9465	31.2773	31.2773			9465	26.6025	26.6025			9465	26.6574	26.6574			9465	26.6343	26.6343
											9470	31.2605	31.2605			9470	26.6093	26.6093			9470	26.6669	26.6669			9470	26.6459	26.6459
											9475	31.2533	31.2533			9475	26.5999	26.5999			9475	26.6686	26.6686			9475	26.6602	26.6602
											9480	31.2507	31.2507			9480	26.5824	26.5824			9480	26.6779	26.6779			9480	26.6699	26.6699
											9485	31.2598	31.2598			9485	26.5781	26.5781			9485	26.7032	26.7032			9485	26.6602	26.6602
											9490	31.2449	31.2449			9490	26.5857	26.5857			9490	26.72	26.72			9490	26.6507	26.6507
											9495	31.2227	31.2227			9495	26.6075	26.6075			9495	26.7192	26.7192			9495	26.658	26.658
											9500	31.2244	31.2244			9500	26.6106	26.6106			9500	26.7154	26.7154			9500	26.6512	26.6512
											9505	31.2348	31.2348			9505	26.5986	26.5986			9505	26.7169	26.7169			9505	26.6669	26.6669
											9510	31.2491	31.2491			9510	26.6019	26.6019			9510	26.7209	26.7209			9510	26.6905	26.6905
											9515	31.2518	31.2518			9515	26.609	26.609			9515	26.7151	26.7151			9515	26.6814	26.6814
											9520	31.2651	31.2651			9520	26.5975	26.5975			9520	26.7325	26.7325			9520	26.6748	26.6748
											9525	31.2663	31.2663			9525	26.5954	26.5954			9525	26.7364	26.7364			9525	26.6694	26.6694
											9530	31.2828	31.2828			9530	26.5964	26.5964			9530	26.7502	26.7502			9530	26.6662	26.6662
											9535	31.2932	31.2932			9535	26.6088	26.6088			9535	26.7531	26.7531			9535	26.6576	26.6576
											9540	31.2882	31.2882			9540	26.6219	26.6219			9540	26.7223	26.7223			9540	26.6391	26.6391
											9545	31.2733	31.2733			9545	26.6075	26.6075			9545	26.7058	26.7058			9545	26.6351	26.6351
											9550	31.2864	31.2864			9550	26.6043	26.6043			9550	26.7075	26.7075			9550	26.6183	26.6183
											9555	31.2732	31.2732			9555	26.6073	26.6073			9555	26.6959	26.6959			9555	26.6277	26.6277
											9560	31.2767	31.2767			9560	26.5981	26.5981			9560	26.683	26.683			9560	26.6386	26.6386
											9565	31.2897	31.2897			9565	26.5867	26.5867			9565	26.6615	26.6615			9565	26.6402	26.6402
											9570	31.2857	31.2857			9570	26.5935	26.5935			9570	26.6584	26.6584			9570	26.6399	26.6399
											9575	31.2697	31.2697			9575	26.6086	26.6086			9575	26.668	26.668			9575	26.6489	26.6489
											9580	31.2684	31.2684			9580	26.6104	26.6104			9580	26.6912	26.6912			9580	26.6541	26.6541
											9585	31.2674	31.2674			9585	26.6022	26.6022			9585	26.6959	26.6959			9585	26.6395	26.6395
											9590	31.2821	31.2821			9590	26.5956	26.5956			9590	26.7018	26.7018			9590	26.6449	26.6449
											9595	31.2936	31.2936			9595	26.6155	26.6155			9595	26.6981	26.6981			9595	26.642	26.642
											9600	31.2811	31.2811			9600	26.6334	26.6334			9600	26.6996	26.6996			9600	26.6339	26.6339
											9605	31.271	31.271			9605	26.6413	26.6413			9605	26.6974	26.6974			9605	26.6381	26.6381
											9610	31.2635	31.2635			9610	26.6337	26.6337			9610	26.692	26.692			9610	26.6388	26.6388
											9615	31.2375	31.2375			9615	26.6459	26.6459			9615	26.685	26.685			9615	26.6457	26.6457
											9620	31.2496	31.2496			9620	26.6635	26.6635			9620	26.6858	26.6858			9620	26.6425	26.6425
											9625	31.2585	31.2585			9625	26.648	26.648			9625	26.6833	26.6833			9625	26.6422	26.6422
											9630	31.2604	31.2604			9630	26.6299	26.6299			9630	26.6778	26.6778			9630	26.6432	26.6432
											9635	31.2583	31.2583			9635	26.6144	26.6144			9635	26.6773	26.6773			9635	26.6368	26.6368
											9640	31.2548	31.2548			9640	26.5999	26.5999			9640	26.6998	26.6998			9640	26.6369	26.6369
											9645	31.2704	31.2704			9645	26.594	26.594			9645	26.7015	26.7015			9645	26.6256	26.6256
											9650	31.2629	31.2629			9650	26.6037	26.6037			9650	26.6829	26.6829			9650	26.6259	26.6259
											9655	31.2733	31.2733			9655	26.6024	26.6024			9655	26.687	26.687			9655	26.6219	26.6219
											9660	31.2672	31.2672			9660	26.6175	26.6175			9660	26.6785	26.6785			9660	26.6411	26.6411
											9665	31.2824	31.2824			9665	26.6215	26.6215			9665	26.6726	26.6726			9665	26.6407	26.6407
											9670	31.2981	31.2981			9670	26.6274	26.6274			9670	26.6826	26.6826			9670	26.6464	26.6464
											9675	31.2855	31.2855			9675	26.6186	26.6186			9675	26.6847	26.6847			9675	26.6651	26.6651
											9680	31.2654	31.2654			9680	26.6193	26.6193			9680	26.6831	26.6831			9680	26.6706	26.6706
											9685	31.2588	31.2588			9685	26.6198	26.6198			9685	26.6693	26.6693			9685	26.6692	26.6692
											9690	31.2533	31.2533			9690	26.6312	26.6312			9690	26.6602	26.6602			9690	26.6741	26.6741
											9695	31.2623	31.2623			9695	26.6384	26.6384			9695	26.6572	26.6572			9695	26.659	26.659
											9700	31.2741	31.2741			9700	26.6425	26.6425			9700	26.6427	26.6427			9700	26.6401	26.6401
											9705	31.2683	31.2683			9705	26.6407	26.6407			9705	26.6263	26.6263			9705	26.6532	26.6532
											9710	31.282	31.282			9710	26.6443	26.6443			9710	26.6281	26.6281			9710	26.6422	26.6422
											9715	31.2869	31.2869			9715	26.6444	26.6444			9715	26.6309	26.6309			9715	26.6491	26.6491
											9720	31.2908	31.2908			9720	26.6386	26.6386			9720	26.6481	26.6481			9720	26.648	26.648
											9725	31.2934	31.2934			9725	26.6466	26.6466			9725	26.6589	26.6589			9725	26.63	26.63
											9730	31.3032	31.3032			9730	26.654	26.654			9730	26.6626	26.6626			9730	26.6171	26.6171
											9735	31.3118	31.3118			9735	26.6621	26.6621			9735	26.6684	26.6684			9735	26.6177	26.6177
											9740	31.3107	31.3107			9740	26.6524	26.6524			9740	26.6871	26.6871			9740	26.6269	26.6269
											9745	31.327	31.327			9745	26.6477	26.6477			9745	26.6925	26.6925			9745	26.6376	26.6376
											9750	31.3468	31.3468			9750	26.6538	26.6538			9750	26.6892	26.6892			9750	26.637	26.637
											9755	31.3381	31.3381			9755	26.6576	26.6576			9755	26.6756	26.6756			9755	26.6364	26.6364
											9760	31.3256	31.3256			9760	26.6638	26.6638			9760	26.6558	26.6558			9760	26.646	26.646
											9765	31.3135	31.3135			9765	26.6742	26.6742			9765	26.6569	26.6569			9765	26.6426	26.6426
											9770	31.309	31.309			9770	26.6926	26.6926			9770	26.6585	26.6585			9770	26.6393	26.6393
											9775	31.3124	31.3124			9775	26.7103	26.7103			9775	26.6725	26.6725			9775	26.6315	26.6315
											9780	31.2963	31.2963			9780	26.709	26.709			9780	26.6727	26.6727			9780	26.6395	26.6395
											9785	31.2889	31.2889			9785	26.706	26.706			9785	26.6686	26.6686			9785	26.6502	26.6502
											9790	31.2887	31.2887			9790	26.6925	26.6925			9790	26.6672	26.6672			9790	26.6423	26.6423
											9795	31.2877	31.2877			9795	26.7147	26.7147			9795	26.6657	26.6657			9795	26.6294	26.6294
											9800	31.2943	31.2943			9800	26.719	26.719			9800	26.6607	26.6607			9800	26.6427	26.6427
											9805	31.3169	31.3169			9805	26.7138	26.7138			9805	26.6605	26.6605			9805	26.6427	26.6427
											9810	31.3181	31.3181			9810	26.7109	26.7109			9810	26.659	26.659			9810	26.6393	26.6393
											9815	31.3124	31.3124			9815	26.7147	26.7147			9815	26.6699	26.6699			9815	26.6165	26.6165
											9820	31.2997	31.2997			9820	26.7062	26.7062			9820	26.677	26.677			9820	26.6106	26.6106
											9825	31.2764	31.2764			9825	26.7046	26.7046			9825	26.6808	26.6808			9825	26.6201	26.6201
											9830	31.2579	31.2579			9830	26.6958	26.6958			9830	26.6798	26.6798			9830	26.6343	26.6343
											9835	31.2582	31.2582			9835	26.686	26.686			9835	26.6682	26.6682			9835	26.6298	26.6298
											9840	31.259	31.259			9840	26.6653	26.6653			9840	26.6656	26.6656			9840	26.6322	26.6322
											9845	31.2524	31.2524			9845	26.6566	26.6566			9845	26.6546	26.6546			9845	26.6276	26.6276
											9850	31.2514	31.2514			9850	26.6649	26.6649			9850	26.6421	26.6421			9850	26.6285	26.6285
											9855	31.2455	31.2455			9855	26.6643	26.6643			9855	26.6387	26.6387			9855	26.6048	26.6048
											9860	31.2581	31.2581			9860	26.6537	26.6537			9860	26.6531	26.6531			9860	26.6059	26.6059
											9865	31.2799	31.2799			9865	26.6472	26.6472			9865	26.658	26.658			9865	26.5916	26.5916
											9870	31.297	31.297			9870	26.6415	26.6415			9870	26.6592	26.6592			9870	26.6047	26.6047
											9875	31.2967	31.2967			9875	26.6527	26.6527			9875	26.656	26.656			9875	26.6167	26.6167
											9880	31.3065	31.3065			9880	26.6715	26.6715			9880	26.6608	26.6608			9880	26.6083	26.6083
											9885	31.295	31.295			9885	26.6868	26.6868			9885	26.6733	26.6733			9885	26.6233	26.6233
											9890	31.3051	31.3051			9890	26.6947	26.6947			9890	26.6791	26.6791			9890	26.607	26.607
											9895	31.3126	31.3126			9895	26.7066	26.7066			9895	26.6803	26.6803			9895	26.5752	26.5752
											9900	31.317	31.317			9900	26.7176	26.7176			9900	26.682	26.682			9900	26.5645	26.5645
											9905	31.3356	31.3356			9905	26.7175	26.7175			9905	26.6888	26.6888			9905	26.5629	26.5629
											9910	31.3397	31.3397			9910	26.7248	26.7248			9910	26.687	26.687			9910	26.5665	26.5665
											9915	31.3277	31.3277			9915	26.7209	26.7209			9915	26.695	26.695			9915	26.5694	26.5694
											9920	31.362	31.362			9920	26.7144	26.7144			9920	26.7014	26.7014			9920	26.569	26.569
											9925	31.3733	31.3733			9925	26.7093	26.7093			9925	26.7072	26.7072			9925	26.5598	26.5598
											9930	31.3711	31.3711			9930	26.6889	26.6889			9930	26.7054	26.7054			9930	26.5457	26.5457
											9935	31.3495	31.3495			9935	26.6895	26.6895			9935	26.6938	26.6938			9935	26.5561	26.5561
											9940	31.3564	31.3564			9940	26.6979	26.6979			9940	26.6814	26.6814			9940	26.5674	26.5674
											9945	31.3688	31.3688			9945	26.693	26.693			9945	26.6698	26.6698			9945	26.5647	26.5647
											9950	31.3882	31.3882			9950	26.6866	26.6866			9950	26.673	26.673			9950	26.5745	26.5745
											9955	31.3902	31.3902			9955	26.6912	26.6912			9955	26.6747	26.6747			9955	26.573	26.573
											9960	31.3822	31.3822			9960	26.6868	26.6868			9960	26.6677	26.6677			9960	26.5857	26.5857
											9965	31.3707	31.3707			9965	26.6813	26.6813			9965	26.6568	26.6568			9965	26.5995	26.5995
											9970	31.3484	31.3484			9970	26.6726	26.6726			9970	26.6583	26.6583			9970	26.5872	26.5872
											9975	31.3445	31.3445			9975	26.6708	26.6708			9975	26.6639	26.6639			9975	26.5905	26.5905
[truncated: 63,537 more rows]

## Sheet: Figure 4e
	"-RES (control)							"+RES							"+RES +LA							"+RES + tPAL
		2D-rdf		mean	standard deviation				2D-rdf		mean	standard deviation				2D-rdf		mean	standard deviation				2D-rdf		mean	standard deviation
	x (nm)	leaflet 1	leaflet 2	both leaflets				x (nm)	leaflet 1	leaflet 2	both leaflets				x (nm)	leaflet 1	leaflet 2	both leaflets				x (nm)	leaflet 1	leaflet 2	both leaflets
	0	0.000	0.000	0.004954067318	0.0005210702649			0	0.000	0.000	0.005851386862	0.003780838054			0	0.000	0.000	0.005915535172	0.005346599502			0	0.000	0.000	0.006310645311	0.007518040741
	0.002	0.000	0.000	0.005152707944	0.0005254996076			0.002	0.000	0.000	0.006087331226	0.003810859162			0.002	0.000	0.000	0.006225993244	0.005362642895			0.002	0.000	0.000	0.006628609946	0.007660141664
	0.004	0.000	0.000	0.005352163059	0.0005295698255			0.004	0.000	0.000	0.006323717055	0.003841354839			0.004	0.000	0.000	0.006540738769	0.005379756536			0.004	0.000	0.000	0.006950000812	0.007803878317
	0.006	0.040	0.000	0.005552255083	0.0005332671183			0.006	0.000	0.065	0.006560279585	0.003872303911			0.006	0.000	0.000	0.006859468413	0.005397974694			0.006	0.000	0.113	0.00727443768	0.007949131311
	0.008	0.000	0.030	0.005752815452	0.0005365780706			0.008	0.000	0.000	0.006796763641	0.003903684221			0.008	0.000	0.000	0.00718187862	0.005417331663			0.008	0.000	0.000	0.007601537538	0.008095777292
	0.01	0.000	0.024	0.005953685694	0.0005394896876			0.01	0.000	0.000	0.007032925107	0.003935472645			0.01	0.069	0.000	0.00750766732	0.005437861718			0.01	0.068	0.000	0.007930916221	0.008243689089
	0.012	0.000	0.020	0.006154718431	0.0005419894323			0.012	0.000	0.000	0.007268532344	0.003967645111			0.012	0.000	0.000	0.007836535646	0.005459599067			0.012	0.000	0.000	0.008262190045	0.008392735866
	0.014	0.000	0.051	0.006355778297	0.0005440652618			0.014	0.000	0.084	0.00750336751	0.004000176619			0.014	0.000	0.000	0.008168189637	0.005482577803			0.014	0.000	0.000	0.008594977428	0.008542783293
	0.016	0.060	0.000	0.006556742751	0.0005457056633			0.016	0.025	0.000	0.007737227783	0.00403304126			0.016	0.000	0.000	0.008502341922	0.005506831854			0.016	0.000	0.000	0.008928900499	0.00869369372
	0.018	0.013	0.027	0.006757502782	0.0005468996899			0.018	0.022	0.022	0.007969926469	0.004066212245			0.018	0.038	0.000	0.008838713366	0.00553239493			0.018	0.000	0.000	0.009263586688	0.008845326358
	0.02	0.012	0.012	0.006957963495	0.0005476369958			0.02	0.039	0.020	0.008201293983	0.004099661926			0.02	0.000	0.000	0.009177034657	0.005559300469			0.02	0.000	0.000	0.009598670294	0.008997537474
	0.022	0.022	0.011	0.007158044578	0.0005479078708			0.022	0.000	0.054	0.00843117868	0.004133361824			0.022	0.000	0.000	0.009517047823	0.005587581584			0.022	0.000	0.000	0.009933794019	0.009150180589
	0.024	0.010	0.000	0.007357680648	0.0005477032748			0.024	0.016	0.016	0.008659447546	0.004167282657			0.024	0.115	0.029	0.00985850767	0.005617270999			0.024	0.000	0.000	0.01026861048	0.00930310669
	0.026	0.009	0.000	0.00755682148	0.0005470148698			0.026	0.000	0.030	0.008885986727	0.004201394369			0.026	0.053	0.000	0.0102011831	0.005648400998			0.026	0.000	0.000	0.01060278366	0.009456164437
	0.028	0.009	0.009	0.007755432123	0.000545835053			0.028	0.028	0.000	0.00911070191	0.004235666161			0.028	0.025	0.000	0.01054485835	0.005681003357			0.028	0.024	0.024	0.01093599033	0.00960920039
	0.03	0.016	0.000	0.00795349291	0.000544156987			0.03	0.026	0.039	0.009333518544	0.004270066526			0.03	0.000	0.000	0.01088933401	0.005715109283			0.03	0.091	0.000	0.01126792137	0.009762059237
	0.032	0.022	0.015	0.008150999376	0.0005419746299			0.032	0.025	0.000	0.009554381922	0.004304563276			0.032	0.022	0.022	0.01123442803	0.00575074935			0.032	0.064	0.000	0.01159828302	0.009914584023
	0.034	0.007	0.014	0.008347962076	0.000539282764			0.034	0.000	0.023	0.00977325712	0.004339123584			0.034	0.041	0.020	0.01157997646	0.005787953432			0.034	0.020	0.000	0.01192679805	0.01006661639
	0.036	0.000	0.020	0.008544406327	0.000536077022			0.036	0.000	0.011	0.009990128808	0.004373714012			0.036	0.019	0.038	0.01192583412	0.005826750635			0.036	0.038	0.000	0.0122532068	0.01021799682
	0.038	0.006	0.000	0.008740371872	0.0005323539133			0.038	0.010	0.000	0.01020500095	0.004408300555			0.038	0.000	0.000	0.01227187508	0.005867169228			0.038	0.036	0.000	0.01257726808	0.01036856489
	0.04	0.000	0.000	0.008935912479	0.0005281108473			0.04	0.000	0.000	0.01041789638	0.004442848673			0.04	0.017	0.035	0.012617993	0.005909236572			0.04	0.051	0.034	0.01289876	0.01051815949
	0.042	0.000	0.006	0.009131095484	0.0005233461553			0.042	0.009	0.009	0.01062885635	0.004477323331			0.042	0.016	0.000	0.01296410135	0.005952979046			0.042	0.016	0.000	0.0132174806	0.01066661913
	0.044	0.011	0.011	0.009326001283	0.0005180591111			0.044	0.018	0.000	0.01083793991	0.00451168904			0.044	0.031	0.016	0.01331013347	0.005998421976			0.044	0.000	0.015	0.01353324842	0.01081378215
	0.046	0.026	0.010	0.009520722791	0.0005122499485			0.046	0.009	0.009	0.01104522331	0.004545909894			0.046	0.030	0.015	0.01365604247	0.006045589558			0.046	0.030	0.000	0.0138459029	0.01095948699
	0.048	0.000	0.000	0.009715364866	0.000505919878			0.048	0.000	0.000	0.01125079932	0.004579949614			0.048	0.000	0.014	0.01400180107	0.006094504785			0.048	0.028	0.014	0.01415530466	0.01110357247
	0.05	0.005	0.014	0.009910043709	0.0004990711			0.05	0.024	0.000	0.01145477652	0.004613771587			0.05	0.014	0.000	0.01434740125	0.006145189369			0.05	0.014	0.014	0.01446133567	0.01124587802
	0.052	0.005	0.014	0.01010488625	0.0004917068171			0.052	0.008	0.008	0.01165727852	0.004647338907			0.052	0.040	0.000	0.01469285386	0.006197663664			0.052	0.013	0.013	0.01476389932	0.01138624395
	0.054	0.004	0.004	0.01030002951	0.000483831243			0.054	0.029	0.007	0.01185844326	0.004680614422			0.054	0.000	0.000	0.01503818807	0.006251946589			0.054	0.038	0.000	0.01506292035	0.0115245117
	0.056	0.021	0.004	0.01049562	0.0004754496094			0.056	0.000	0.000	0.01205842215	0.004713560771			0.056	0.000	0.012	0.01538345078	0.00630805555			0.056	0.061	0.000	0.01535834471	0.01166052415
	0.058	0.016	0.004	0.01069181301	0.0004665681705			0.058	0.007	0.000	0.01225737936	0.004746140434			0.058	0.012	0.048	0.0157287059	0.006366006362			0.058	0.012	0.000	0.01565013929	0.0117941258
	0.06	0.004	0.000	0.01088877209	0.0004571942048			0.06	0.013	0.020	0.01245549099	0.004778315769			0.06	0.023	0.023	0.01607403362	0.006425813171			0.06	0.023	0.000	0.01593829161	0.01192516307
	0.062	0.015	0.008	0.01108666833	0.0004473360145			0.062	0.000	0.006	0.0126529443	0.004810049061			0.062	0.022	0.011	0.01641952956	0.006487488376			0.062	0.022	0.000	0.01622280937	0.01205348454
	0.064	0.019	0.011	0.01128567981	0.0004370029221			0.064	0.000	0.012	0.01284993696	0.004841302564			0.064	0.022	0.000	0.01676530389	0.006551042551			0.064	0.021	0.032	0.01650371998	0.01217894122
	0.066	0.004	0.025	0.01148599101	0.0004262052642			0.066	0.018	0.024	0.01304667629	0.004872038548			0.066	0.010	0.052	0.01711148037	0.006616484372			0.066	0.021	0.010	0.01678106999	0.01230138677
	0.068	0.018	0.011	0.0116877922	0.000414954383			0.068	0.000	0.035	0.0132433785	0.004902219339			0.068	0.010	0.000	0.0174581954	0.006683820537			0.068	0.010	0.020	0.01705492449	0.01242067774
	0.07	0.003	0.014	0.01189127893	0.0004032626146			0.07	0.000	0.017	0.013440268	0.004931807372			0.07	0.030	0.010	0.01780559696	0.006753055694			0.07	0.039	0.039	0.01732536641	0.01253667383
	0.072	0.007	0.000	0.01209665152	0.0003911432749			0.072	0.011	0.038	0.01363757668	0.004960765226			0.072	0.019	0.029	0.01815384359	0.006824192365			0.072	0.009	0.000	0.01759249586	0.0126492381
	0.074	0.010	0.013	0.01230411452	0.0003786106426			0.074	0.000	0.032	0.01383554325	0.004989055678			0.074	0.028	0.000	0.0185031033	0.006897230878			0.074	0.028	0.018	0.01785642934	0.01275823722
	0.076	0.013	0.006	0.0125138763	0.0003656799398			0.076	0.005	0.005	0.01403441255	0.005016641745			0.076	0.018	0.036	0.01885355249	0.006972169293			0.076	0.009	0.009	0.01811729903	0.01286354166
	0.078	0.015	0.006	0.01272614858	0.0003523673089			0.078	0.010	0.020	0.01423443493	0.005043486727			0.078	0.018	0.009	0.01920537489	0.007049003339			0.078	0.009	0.009	0.01837525195	0.01296502593
	0.08	0.003	0.006	0.01294114609	0.000338689788			0.08	0.005	0.015	0.01443586565	0.005069554256			0.08	0.017	0.000	0.01955876045	0.007127726341			0.08	0.059	0.008	0.01863044921	0.01306256876
	0.082	0.015	0.012	0.0131590862	0.000324665283			0.082	0.010	0.010	0.01463896427	0.005094808338			0.082	0.025	0.017	0.01991390432	0.007208329164			0.082	0.017	0.025	0.01888306523	0.01315605334
	0.084	0.009	0.014	0.0133801886	0.0003103125368			0.084	0.019	0.005	0.01484399414	0.005119213401			0.084	0.025	0.025	0.0202710058	0.007290800149			0.084	0.016	0.008	0.01913328696	0.01324536748
	0.086	0.017	0.008	0.01360467504	0.0002956510967			0.086	0.014	0.018	0.01505122184	0.005142734337			0.086	0.008	0.008	0.02063026731	0.007375125052			0.086	0.008	0.000	0.01938131312	0.0133304038
	0.088	0.005	0.011	0.01383276912	0.0002807012786			0.088	0.013	0.009	0.01526091672	0.005165336548			0.088	0.024	0.016	0.02099189349	0.007461286997			0.088	0.031	0.008	0.01962735355	0.0134110599
	0.09	0.011	0.016	0.01406469604	0.0002654841287			0.09	0.009	0.009	0.01547335045	0.005186985993			0.09	0.038	0.000	0.02135609025	0.007549266417			0.09	0.000	0.008	0.01987162846	0.01348723857
	0.092	0.016	0.016	0.01430068251	0.0002500213837			0.092	0.009	0.021	0.01568879663	0.005207649228			0.092	0.023	0.000	0.02172306392	0.00763904101			0.092	0.022	0.007	0.02011436785	0.01355884788
	0.094	0.013	0.015	0.01454095653	0.0002343354271			0.094	0.025	0.013	0.01590753034	0.005227293453			0.094	0.007	0.037	0.02209302048	0.007730585695			0.094	0.007	0.007	0.02035581094	0.01362580138
	0.096	0.030	0.012	0.01478574738	0.0002184492454			0.096	0.020	0.033	0.01612982788	0.005245886553			0.096	0.029	0.022	0.02246616479	0.007823872569			0.096	0.007	0.021	0.02059620565	0.01368801823
	0.098	0.010	0.007	0.01503528543	0.0002023863798			0.098	0.004	0.024	0.01635596639	0.005263397145			0.098	0.007	0.000	0.02284269996	0.007918870874			0.098	0.021	0.014	0.02083580814	0.0137454233
	0.1	0.019	0.014	0.01528980216	0.0001861708782			0.1	0.012	0.008	0.01658622356	0.005279794619			0.1	0.014	0.014	0.02322282675	0.008015546964			0.1	0.041	0.014	0.02107488242	0.01379794734
	0.102	0.014	0.028	0.01554953006	0.0001698272433			0.102	0.012	0.023	0.01682087739	0.005295049181			0.102	0.027	0.027	0.02360674306	0.008113864275			0.102	0.040	0.007	0.02131370003	0.01384552706
	0.104	0.014	0.016	0.01581470264	0.0001533803806			0.104	0.008	0.026	0.01706020592	0.005309131895			0.104	0.047	0.020	0.02399464345	0.008213783307			0.104	0.020	0.013	0.02155253973	0.01388810522
	0.106	0.029	0.009	0.01608555431	0.0001368555437			0.106	0.019	0.019	0.01730448704	0.005322014723			0.106	0.026	0.039	0.02438671881	0.008315261601			0.106	0.058	0.013	0.02179168729	0.01392563073
	0.108	0.029	0.024	0.01636232046	0.0001202782781			0.108	0.036	0.015	0.01755399824	0.005333670571			0.108	0.026	0.026	0.02478315602	0.008418253729			0.108	0.013	0.013	0.02203143526	0.01395805876
	0.11	0.015	0.015	0.01664523737	0.0001036743648			0.11	0.018	0.032	0.01780901646	0.005344073324			0.11	0.031	0.006	0.0251841377	0.008522711283			0.11	0.019	0.006	0.02227208284	0.01398535075
	0.112	0.011	0.015	0.01693454219	8.71E-05			0.112	0.011	0.011	0.01806981791	0.005353197888			0.112	0.006	0.025	0.02558984206	0.008628582873			0.112	0.024	0.018	0.02251393576	0.01400747449
	0.114	0.013	0.013	0.01723047295	7.05E-05			0.114	0.014	0.045	0.01833667793	0.005361020232			0.114	0.036	0.036	0.02600044277	0.00873581413			0.114	0.012	0.012	0.02275730617	0.0140244042
	0.116	0.014	0.025	0.0175332685	5.40E-05			0.116	0.010	0.017	0.01860987085	0.005367517421			0.116	0.048	0.018	0.02641610888	0.008844347712			0.116	0.018	0.006	0.02300251261	0.01403612049
	0.118	0.020	0.022	0.01784316849	3.75E-05			0.118	0.013	0.013	0.01888966987	0.005372667659			0.118	0.041	0.018	0.02683700486	0.008954123315			0.118	0.029	0.029	0.02324987992	0.01404261048
	0.12	0.020	0.022	0.01816041336	2.12E-05			0.12	0.007	0.023	0.019176347	0.005376450324			0.12	0.023	0.000	0.02726329064	0.009065077694			0.12	0.045	0.028	0.02349973926	0.0140438677
	0.122	0.027	0.016	0.01848524425	4.95E-06			0.122	0.023	0.013	0.0194701729	0.005378846003			0.122	0.028	0.023	0.02769512174	0.009177144682			0.122	0.022	0.006	0.02375242804	0.0140398922
	0.124	0.015	0.033	0.01881790301	1.11E-05			0.124	0.025	0.022	0.01977141691	0.005379836526			0.124	0.045	0.028	0.02813264945	0.009290255225			0.124	0.055	0.016	0.02400828992	0.01403069047
	0.126	0.023	0.028	0.01915863213	2.70E-05			0.126	0.019	0.025	0.02008034698	0.005379405006			0.126	0.022	0.022	0.02857602109	0.009404337407			0.126	0.049	0.022	0.02426767475	0.01401627543
	0.128	0.013	0.009	0.01950767469	4.27E-05			0.128	0.009	0.015	0.02039722966	0.005377535865			0.128	0.027	0.038	0.02902538027	0.009519316501			0.128	0.058	0.016	0.02453093851	0.01399666642
	0.13	0.020	0.013	0.01986527429	5.81E-05			0.13	0.012	0.036	0.0207223301	0.00537421487			0.13	0.016	0.027	0.02948086724	0.009635115003			0.13	0.021	0.031	0.02479844317	0.01397188914
	0.132	0.024	0.016	0.02023167499	7.33E-05			0.132	0.012	0.036	0.02105591213	0.005369429163			0.132	0.031	0.031	0.02994261932	0.009751652691			0.132	0.026	0.015	0.02507055661	0.01394197559
	0.134	0.021	0.037	0.02060712127	8.82E-05			0.134	0.009	0.021	0.02139823823	0.005363167287			0.134	0.026	0.021	0.03041077134	0.009868846674			0.134	0.071	0.036	0.02534765239	0.01390696403
	0.136	0.021	0.018	0.02099185795	0.000102814901			0.136	0.029	0.020	0.02174956969	0.005355419222			0.136	0.036	0.010	0.03088545611	0.009986611458			0.136	0.025	0.010	0.02563010954	0.01386689886
	0.138	0.016	0.024	0.02138613012	0.0001170968232			0.138	0.014	0.020	0.02211016665	0.005346176402			0.138	0.025	0.030	0.031366805	0.01010485901			0.138	0.025	0.020	0.02591831226	0.0138218306
	0.14	0.014	0.014	0.02179018311	0.0001310316818			0.14	0.036	0.020	0.02248028822	0.005335431747			0.14	0.049	0.025	0.03185494849	0.01022349884			0.14	0.034	0.015	0.02621264966	0.01377181573
	0.142	0.025	0.018	0.02220426244	0.0001445981956			0.142	0.019	0.014	0.02286019263	0.005323179685			0.142	0.044	0.024	0.0323500168	0.01034243804			0.142	0.053	0.034	0.0265135153	0.01371691663
	0.144	0.031	0.017	0.02262861373	0.0001577758684			0.144	0.033	0.025	0.02325013734	0.005309416171			0.144	0.058	0.024	0.03285214054	0.01046158144			0.144	0.019	0.014	0.02682130688	0.01365720141
	0.146	0.031	0.026	0.02306348276	0.0001705450421			0.146	0.013	0.027	0.02365037924	0.00529413871			0.146	0.019	0.019	0.03336145133	0.01058083159			0.146	0.028	0.009	0.02713642572	0.01359274385
	0.148	0.019	0.015	0.02350911534	0.0001828869473			0.148	0.027	0.027	0.02406117478	0.005277346375			0.148	0.037	0.028	0.03387808254	0.01070008896			0.148	0.046	0.023	0.02745927632	0.01352362322
	0.15	0.022	0.027	0.02396575738	0.0001947837525			0.15	0.021	0.016	0.02448278017	0.005259039822			0.15	0.046	0.032	0.03440216991	0.01081925196			0.15	0.036	0.023	0.02779026581	0.01344992414
	0.152	0.025	0.017	0.02443365485	0.0002062186101			0.152	0.023	0.021	0.02491545159	0.005239221307			0.152	0.041	0.023	0.03493385228	0.01093821706			0.152	0.058	0.027	0.02812980345	0.01337173646
	0.154	0.023	0.022	0.02491305382	0.0002171757016			0.154	0.020	0.026	0.02535944536	0.005217894694			0.154	0.036	0.049	0.03547327226	0.01105687892			0.154	0.022	0.031	0.0284783	0.01328915505
	0.156	0.035	0.023	0.02540420043	0.0002276402783			0.156	0.030	0.035	0.02581501815	0.005195065469			0.156	0.031	0.031	0.03602057689	0.01117513045			0.156	0.030	0.026	0.02883616718	0.01320227965
	0.158	0.027	0.032	0.025907341	0.0002375987013			0.158	0.022	0.037	0.02628242721	0.005170740746			0.158	0.053	0.039	0.03657591826	0.01129286298			0.158	0.022	0.013	0.02920381699	0.01311121471
	0.16	0.030	0.021	0.02642272199	0.0002470384774			0.16	0.022	0.037	0.02676193056	0.005144929274			0.16	0.048	0.026	0.03713945417	0.01140996632			0.16	0.042	0.034	0.02958166115	0.01301606917
	0.162	0.025	0.021	0.02695059013	0.0002559482926			0.162	0.029	0.017	0.0272537872	0.005117641436			0.162	0.056	0.034	0.0377113487	0.01152632892			0.162	0.025	0.025	0.02997011041	0.01291695631
	0.164	0.032	0.031	0.02749119245	0.0002643180426			0.164	0.026	0.019	0.02775825728	0.005088889254			0.164	0.042	0.038	0.03829177273	0.01164183796			0.164	0.041	0.021	0.0303695739	0.01281399348
	0.166	0.013	0.029	0.02804477637	0.0002721388602			0.166	0.028	0.036	0.02827560236	0.005058686387			0.166	0.050	0.042	0.03888090446	0.01175637952			0.166	0.037	0.020	0.03078045855	0.012707302
	0.168	0.026	0.024	0.02861158978	0.0002794031397			0.168	0.023	0.051	0.02880608553	0.00502704812			0.168	0.025	0.041	0.03947892983	0.01186983865			0.168	0.045	0.016	0.03120316836	0.01259700682
	0.17	0.022	0.036	0.02919188116	0.0002861045572			0.17	0.014	0.030	0.0293499716	0.004993991364			0.17	0.041	0.061	0.04008604293	0.01198209957			0.17	0.036	0.012	0.03163810385	0.01248323642
	0.172	0.022	0.039	0.02978589966	0.0002922380887			0.172	0.030	0.034	0.02990752727	0.004959534642			0.172	0.068	0.052	0.04070244633	0.01209304573			0.172	0.040	0.016	0.03208566142	0.01236612249
	0.174	0.026	0.036	0.03039389522	0.0002978000241			0.174	0.023	0.043	0.03047902126	0.004923698074			0.174	0.048	0.028	0.04132835132	0.01220256001			0.174	0.051	0.008	0.03254623274	0.01224579977
	0.176	0.033	0.038	0.03101611873	0.0003027879775			0.176	0.018	0.049	0.03106472445	0.004886503364			0.176	0.047	0.035	0.04196397815	0.01231052483			0.176	0.058	0.035	0.03302020419	0.01212240579
	0.178	0.029	0.035	0.0316528221	0.0003072008949			0.178	0.040	0.018	0.03166490996	0.004847973778			0.178	0.054	0.031	0.04260955619	0.01241682226			0.178	0.042	0.027	0.03350795629	0.01199608061
	0.18	0.025	0.034	0.03230425845	0.0003110390572			0.18	0.024	0.033	0.03227985327	0.004808134123			0.18	0.050	0.046	0.04326532398	0.01252133422			0.18	0.034	0.042	0.03400986321	0.01186696663
	0.182	0.026	0.038	0.03297068219	0.0003143040807			0.182	0.035	0.052	0.03290983227	0.00476701072			0.182	0.046	0.030	0.04393152931	0.01262394259			0.182	0.041	0.011	0.03452629219	0.01173520829
	0.184	0.044	0.032	0.03365234918	0.0003169989131			0.184	0.034	0.038	0.0335551273	0.004724631376			0.184	0.060	0.026	0.04460842919	0.01272452935			0.184	0.041	0.041	0.03505760316	0.01160095187
	0.186	0.032	0.031	0.03434951684	0.0003191278267			0.186	0.030	0.051	0.03421602119	0.00468102535			0.186	0.060	0.041	0.0452962898	0.01282297673			0.186	0.029	0.048	0.0356041482	0.01146434521
	0.188	0.038	0.042	0.0350624443	0.0003206964073			0.188	0.050	0.052	0.03489279922	0.004636223321			0.188	0.066	0.018	0.04599538635	0.01291916737			0.188	0.054	0.022	0.03616627119	0.01132553748
	0.19	0.048	0.033	0.03579139249	0.0003217115403			0.19	0.041	0.025	0.03558574916	0.004590257344			0.19	0.066	0.033	0.04670600299	0.01301298442			0.19	0.061	0.039	0.0367443074	0.01118467891
	0.192	0.029	0.037	0.03653662428	0.0003221813925			0.192	0.031	0.029	0.03629516115	0.004543160811			0.192	0.061	0.040	0.04742843262	0.01310431175			0.192	0.025	0.032	0.03733858318	0.01104192056
	0.194	0.034	0.036	0.03729840457	0.000322115391			0.194	0.041	0.032	0.03702132771	0.004494968404			0.194	0.046	0.050	0.04816297664	0.01319303403			0.194	0.035	0.021	0.03794941566	0.01089741402
	0.196	0.037	0.038	0.0380770004	0.0003215241983			0.196	0.018	0.028	0.03776454359	0.004445716047			0.196	0.046	0.032	0.04890994477	0.01327903693			0.196	0.035	0.024	0.0385771125	0.01075131123
	0.198	0.037	0.030	0.03887268106	0.0003204196844			0.198	0.028	0.046	0.03852510574	0.004395440849			0.198	0.052	0.038	0.04966965471	0.01336220722			0.198	0.038	0.045	0.03922197173	0.01060376417
	0.2	0.037	0.041	0.03968571813	0.0003188148954			0.2	0.043	0.031	0.03930331321	0.004344181056			0.2	0.045	0.038	0.05044243194	0.01344243292			0.2	0.027	0.010	0.03988428164	0.01045492462
	0.202	0.031	0.038	0.04051638561	0.0003167240189			0.202	0.049	0.037	0.04009946703	0.004291975984			0.202	0.045	0.045	0.05122860936	0.01351960349			0.202	0.037	0.037	0.04056432071	0.01030494392
	0.204	0.033	0.047	0.04136495998	0.0003141623459			0.204	0.039	0.042	0.04091387017	0.004238865957			0.204	0.058	0.048	0.05202852696	0.01359360989			0.204	0.040	0.027	0.04126235761	0.01015397274
	0.206	0.044	0.044	0.04223172025	0.0003111462309			0.206	0.036	0.046	0.04174682738	0.004184892246			0.206	0.074	0.050	0.05284253152	0.01366434479			0.206	0.056	0.046	0.04197865134	0.01000216079
	0.208	0.039	0.034	0.04311694802	0.0003076930476			0.208	0.040	0.045	0.0425986452	0.004130096995			0.208	0.093	0.037	0.05367097627	0.01373170267			0.208	0.039	0.029	0.04271345132	0.009849656635
	0.21	0.065	0.052	0.0440209275	0.0003038211428			0.21	0.051	0.052	0.04346963181	0.004074523147			0.21	0.089	0.053	0.05451422045	0.01379557995			0.21	0.049	0.036	0.04346699764	0.009696607399
	0.212	0.037	0.059	0.04494394554	0.0002995497876			0.212	0.048	0.043	0.04436009696	0.004018214374			0.212	0.049	0.039	0.05537262902	0.01385587517			0.212	0.042	0.035	0.04423952133	0.009543158578
	0.214	0.051	0.048	0.04588629163	0.0002948991255			0.214	0.039	0.046	0.04527035193	0.003961214992			0.214	0.062	0.058	0.05624657216	0.01391248904			0.214	0.048	0.076	0.04503124465	0.009389453793
	0.216	0.049	0.055	0.04684825785	0.0002898901189			0.216	0.036	0.044	0.04620070941	0.003903569882			0.216	0.071	0.055	0.05713642493	0.01396532465			0.216	0.050	0.044	0.0458423815	0.009235634567
	0.218	0.053	0.069	0.04783013881	0.000284544493			0.218	0.056	0.047	0.0471514835	0.003845324403			0.218	0.060	0.054	0.0580425668	0.01401428757			0.218	0.047	0.044	0.04667313781	0.009081840107
	0.22	0.049	0.050	0.04883223157	0.0002788846773			0.22	0.046	0.043	0.04812298958	0.003786524307			0.22	0.069	0.057	0.05896538122	0.01405928593			0.22	0.062	0.053	0.047523712	0.008928207095
	0.222	0.051	0.051	0.04985483551	0.0002729337465			0.222	0.064	0.041	0.04911554435	0.003727215647			0.222	0.050	0.056	0.05990525518	0.0141002306			0.222	0.061	0.046	0.04839429544	0.00877486948
	0.224	0.039	0.050	0.0508982522	0.0002667153578			0.224	0.037	0.040	0.05012946571	0.003667444685			0.224	0.059	0.040	0.06086257877	0.01413703528			0.224	0.046	0.036	0.04928507298	0.00862195828
	0.226	0.054	0.057	0.05196278524	0.0002602536887			0.226	0.038	0.045	0.05116507279	0.003607257794			0.226	0.092	0.055	0.06183774478	0.0141696166			0.226	0.066	0.027	0.05019622347	0.008469601392
	0.228	0.060	0.064	0.05304874002	0.0002535733717			0.228	0.045	0.052	0.05222268594	0.003546701363			0.228	0.070	0.073	0.06283114825	0.01419789425			0.228	0.072	0.030	0.05112792029	0.008317923404
	0.23	0.052	0.059	0.05415642359	0.0002466994293			0.23	0.051	0.038	0.05330262669	0.003485821699			0.23	0.057	0.039	0.06384318611	0.0142217911			0.23	0.027	0.044	0.05208033199	0.008167045425
	0.232	0.052	0.053	0.0552861444	0.0002396572068			0.232	0.049	0.071	0.05440521782	0.00342466492			0.232	0.078	0.045	0.06487425678	0.01424123326			0.232	0.056	0.047	0.05305362281	0.008017084913
	0.234	0.045	0.041	0.0564382121	0.0002324723052			0.234	0.054	0.079	0.0555307833	0.003363276858			0.234	0.065	0.041	0.0659247599	0.01425615022			0.234	0.073	0.041	0.05404795336	0.007868155518
	0.236	0.066	0.050	0.05761293731	0.0002251705131			0.236	0.047	0.077	0.05667964839	0.003301702951			0.236	0.059	0.068	0.06699509593	0.01426647491			0.236	0.055	0.066	0.05506348121	0.007720366935
	0.238	0.062	0.042	0.05881063145	0.0002177777384			0.238	0.054	0.078	0.05785213961	0.003239988137			0.238	0.070	0.052	0.06808566597	0.01427214384			0.238	0.054	0.057	0.05610036152	0.00757382476
	0.24	0.067	0.066	0.06003160647	0.0002103199397			0.24	0.075	0.074	0.05904858475	0.00317817675			0.24	0.066	0.069	0.0691968715	0.01427309712			0.24	0.059	0.048	0.05715874771	0.007428630361
	0.242	0.054	0.055	0.06127617471	0.0002028230575			0.242	0.058	0.065	0.06026931289	0.003116312409			0.242	0.072	0.060	0.07032911421	0.0142692786			0.242	0.045	0.056	0.05823879206	0.007284880761
	0.244	0.067	0.056	0.06254464875	0.0001953129465			0.244	0.048	0.060	0.06151465438	0.003054437911			0.244	0.062	0.062	0.0714827958	0.01426063594			0.244	0.084	0.078	0.05934064634	0.007142668524
	0.246	0.056	0.051	0.0638373412	0.0001878153067			0.246	0.067	0.072	0.06278494081	0.002992595125			0.246	0.065	0.056	0.07265831798	0.01424712064			0.246	0.069	0.066	0.06046446244	0.007002081656
	0.248	0.071	0.061	0.06515456464	0.000180355617			0.248	0.057	0.046	0.06408050498	0.00293082488			0.248	0.081	0.084	0.07385608227	0.01422868816			0.248	0.055	0.041	0.06161039291	0.006863203522
	0.25	0.088	0.053	0.06649663145	0.0001729590677			0.25	0.063	0.096	0.06540168087	0.00286916686			0.25	0.094	0.058	0.07507649006	0.01420529796			0.25	0.060	0.071	0.06277859155	0.006726112759
	0.252	0.059	0.062	0.0678638538	0.0001656504957			0.252	0.056	0.067	0.0667488036	0.002807659492			0.252	0.077	0.088	0.07631994248	0.01417691357			0.252	0.065	0.059	0.06396921394	0.006590883217
	0.254	0.068	0.067	0.06925654353	0.0001584543195			0.254	0.053	0.062	0.06812220938	0.002746339845			0.254	0.095	0.071	0.07758684049	0.01414350265			0.254	0.070	0.056	0.06518241792	0.006457583902
	0.256	0.089	0.067	0.07067501217	0.0001513944764			0.256	0.051	0.075	0.06952223549	0.002685243521			0.256	0.087	0.087	0.07887758477	0.014105037			0.256	0.069	0.066	0.06641836402	0.006326278931
	0.258	0.069	0.084	0.07211957086	0.0001444943608			0.258	0.072	0.062	0.07094922024	0.002624404551			0.258	0.067	0.081	0.08019257577	0.01406149268			0.258	0.071	0.061	0.06767721591	0.006197027501
	0.26	0.075	0.073	0.07359053043	0.0001377767642			0.26	0.086	0.076	0.07240350298	0.002563855292			0.26	0.115	0.072	0.0815322137	0.01401284998			0.26	0.071	0.073	0.06895914076	0.006069883866
	0.262	0.073	0.084	0.07508820136	0.0001312638173			0.262	0.070	0.063	0.07388542406	0.00250362633			0.262	0.085	0.063	0.08289689844	0.01395909349			0.262	0.130	0.060	0.07026430953	0.005944897333
	0.264	0.071	0.082	0.07661289383	0.0001249769343			0.264	0.071	0.089	0.07539532484	0.002443746379			0.264	0.089	0.084	0.08428702954	0.01390021213			0.264	0.070	0.080	0.07159289725	0.005822112258
	0.266	0.064	0.074	0.07816491782	0.0001189367585			0.266	0.072	0.090	0.07693354773	0.002384242184			0.266	0.096	0.094	0.08570300615	0.01383619918			0.266	0.059	0.079	0.07294508321	0.005701568068
	0.268	0.090	0.075	0.07974458312	0.0001131631113			0.268	0.089	0.073	0.07850043618	0.002325138433			0.268	0.065	0.093	0.08714522691	0.01376705229			0.268	0.063	0.079	0.07432105111	0.005583299281
	0.27	0.082	0.082	0.08135219945	0.000107674943			0.27	0.079	0.090	0.08009633471	0.002266457667			0.27	0.110	0.072	0.08861408987	0.01369277348			0.27	0.068	0.070	0.07572098915	0.005467335547
	0.272	0.072	0.080	0.08298807656	0.0001024902864			0.272	0.071	0.092	0.08172158899	0.002208220192			0.272	0.099	0.064	0.09010999231	0.01361336922			0.272	0.092	0.087	0.07714509002	0.005353701694
	0.274	0.079	0.079	0.08465252437	9.76E-05			0.274	0.073	0.087	0.08337654583	0.002150444			0.274	0.109	0.094	0.09163333059	0.01352885033			0.274	0.079	0.112	0.07859355089	0.005242417795
	0.276	0.083	0.094	0.08634585307	9.31E-05			0.276	0.087	0.073	0.08506155329	0.002093144689			0.276	0.100	0.093	0.09318449997	0.01343923208			0.276	0.081	0.069	0.08006657329	0.005133499232
	0.278	0.099	0.084	0.08806837332	8.89E-05			0.278	0.103	0.086	0.08677696072	0.002036335397			0.278	0.125	0.065	0.09476389435	0.01334453414			0.278	0.078	0.090	0.08156436299	0.005026956786
	0.28	0.074	0.097	0.08982039639	8.51E-05			0.28	0.079	0.093	0.08852311884	0.001980026724			0.28	0.124	0.096	0.09637190599	0.01324478055			0.28	0.100	0.097	0.08308712978	0.004922796727
	0.282	0.088	0.100	0.09160223435	8.17E-05			0.282	0.088	0.107	0.09030037985	0.001924226678			0.282	0.125	0.093	0.09800892523	0.01313999978			0.282	0.116	0.082	0.08463508721	0.00482102092
	0.284	0.090	0.085	0.09341420028	7.86E-05			0.284	0.105	0.087	0.09210909754	0.001868940614			0.284	0.115	0.093	0.09967534013	0.01303022462			0.284	0.091	0.124	0.08620845231	0.004721626941
	0.286	0.088	0.103	0.09525660842	7.60E-05			0.286	0.080	0.087	0.09394962742	0.001814171183			0.286	0.104	0.104	0.1013715361	0.01291549222			0.286	0.095	0.081	0.08780744527	0.004624608201
	0.288	0.090	0.087	0.09712977443	7.38E-05			0.288	0.075	0.071	0.09582232687	0.001759918286			0.288	0.113	0.072	0.1030978954	0.01279584404			0.288	0.076	0.064	0.08943228906	0.004529954082
	0.29	0.092	0.100	0.09903401552	7.20E-05			0.29	0.104	0.073	0.09772755532	0.001706179035			0.29	0.105	0.093	0.1048547967	0.01267132583			0.29	0.084	0.063	0.09108320908	0.004437650083
	0.292	0.110	0.106	0.1009696507	7.06E-05			0.292	0.102	0.086	0.09966567444	0.00165294772			0.292	0.102	0.123	0.1066426149	0.01254198754			0.292	0.107	0.077	0.09276043281	0.004347677973
	0.294	0.122	0.100	0.102937001	6.96E-05			0.294	0.110	0.099	0.1016370483	0.001600215784			0.294	0.106	0.106	0.10846172	0.01240788337			0.294	0.076	0.076	0.09446418946	0.004260015954
	0.296	0.134	0.094	0.1049363895	6.91E-05			0.296	0.108	0.113	0.1036420439	0.001547971801			0.296	0.112	0.098	0.1103124773	0.01226907161			0.296	0.092	0.092	0.09619470964	0.004174638836
	0.298	0.117	0.086	0.1069681417	6.90E-05			0.298	0.115	0.112	0.1056810308	0.001496201466			0.298	0.132	0.114	0.1121952462	0.0121256147			0.298	0.107	0.087	0.09795222512	0.004091518209
	0.3	0.108	0.107	0.1090325854	6.94E-05			0.3	0.102	0.119	0.1077543821	0.00144488759			0.3	0.113	0.099	0.1141103802	0.01197757907			0.3	0.102	0.077	0.09973696859	0.00401062264
	0.302	0.107	0.104	0.1111300512	7.02E-05			0.302	0.128	0.109	0.1098624744	0.0013940101			0.302	0.133	0.119	0.1160582259	0.01182503516			0.302	0.088	0.088	0.1015491735	0.003931917858
	0.304	0.118	0.125	0.113260872	7.14E-05			0.304	0.102	0.100	0.112005688	0.001343546052			0.304	0.121	0.139	0.1180391229	0.01166805727			0.304	0.072	0.078	0.103389074	0.003855366961
	0.306	0.120	0.116	0.1154253837	7.31E-05			0.306	0.098	0.132	0.1141844071	0.001293469649			0.306	0.115	0.125	0.1200534028	0.01150672359			0.306	0.084	0.107	0.1052569049	0.003780930623
	0.308	0.118	0.123	0.1176239247	7.52E-05			0.308	0.133	0.119	0.1163990204	0.001243752265			0.308	0.117	0.121	0.122101389	0.01134111602			0.308	0.099	0.135	0.1071529015	0.003708567303
	0.31	0.125	0.127	0.1198568361	7.78E-05			0.31	0.120	0.110	0.1186499211	0.001194362477			0.31	0.112	0.112	0.124183396	0.01117132016			0.31	0.123	0.092	0.1090772999	0.003638233465
	0.312	0.121	0.142	0.1221244618	8.07E-05			0.312	0.132	0.125	0.1209375072	0.001145266113			0.312	0.122	0.124	0.1262997289	0.0109974252			0.312	0.109	0.096	0.1110303372	0.003569883803
	0.314	0.107	0.128	0.1244271479	8.41E-05			0.314	0.110	0.105	0.1232621816	0.001096426296			0.314	0.110	0.130	0.128450683	0.01081952384			0.314	0.130	0.119	0.1130122514	0.00350347146
	0.316	0.122	0.150	0.1267652434	8.80E-05			0.316	0.122	0.095	0.1256243526	0.001047803502			0.316	0.149	0.129	0.1306365431	0.01063771217			0.316	0.105	0.116	0.1150232818	0.003438948265
	0.318	0.115	0.127	0.129139099	9.22E-05			0.318	0.124	0.133	0.1280244339	0.0009993556304			0.318	0.129	0.111	0.1328575835	0.01045208959			0.318	0.118	0.109	0.1170636691	0.003376264961
	0.32	0.151	0.124	0.1315490678	9.68E-05			0.32	0.124	0.140	0.1304628446	0.0009510380737			0.32	0.136	0.126	0.1351140672	0.01026275874			0.32	0.132	0.136	0.1191336558	0.00331537144
	0.322	0.130	0.127	0.1339955045	0.0001018053452			0.322	0.135	0.145	0.1329400096	0.0009028038018			0.322	0.155	0.127	0.1374062459	0.01006982533			0.322	0.173	0.137	0.1212334863	0.003256216981
	0.324	0.140	0.133	0.1364787654	0.0001071823662			0.324	0.124	0.141	0.1354563599	0.0008546034512			0.324	0.141	0.133	0.1397343594	0.009873398077			0.324	0.120	0.094	0.1233634073	0.003198750483
	0.326	0.135	0.148	0.1389992079	0.0001129213197			0.326	0.128	0.140	0.1380123322	0.0008063854233			0.326	0.123	0.144	0.1420986356	0.009673588587			0.326	0.113	0.148	0.1255236679	0.003142920702
	0.328	0.133	0.138	0.1415571904	0.0001190090089			0.328	0.146	0.147	0.1406083692	0.0007580959899			0.328	0.184	0.122	0.1444992903	0.009470511221			0.328	0.124	0.118	0.1277145196	0.003088676491
	0.33	0.142	0.148	0.1441530719	0.0001254314267			0.33	0.146	0.145	0.1432449195	0.000709679407			0.33	0.162	0.143	0.1469365268	0.009264282988			0.33	0.130	0.144	0.129936217	0.003035967032
	0.332	0.129	0.142	0.1467872114	0.000132173809			0.332	0.150	0.141	0.1459224379	0.000661078035			0.332	0.156	0.182	0.1494105364	0.00905502342			0.332	0.145	0.131	0.1321890174	0.00298474207
	0.334	0.149	0.147	0.1494599677	0.00013922069			0.334	0.179	0.142	0.1486413847	0.0006122324676			0.334	0.153	0.118	0.1519214975	0.008842854442			0.334	0.138	0.134	0.1344731814	0.002934952142
	0.336	0.148	0.147	0.152171699	0.0001465559608			0.336	0.129	0.142	0.151402226	0.0005630816662			0.336	0.159	0.136	0.1544695764	0.008627900247			0.336	0.136	0.129	0.1367889725	0.00288654881
	0.338	0.176	0.176	0.1549227625	0.000154162929			0.338	0.190	0.163	0.154205433	0.0005135631027			0.338	0.189	0.141	0.1570549268	0.008410287162			0.338	0.131	0.145	0.1391366575	0.002839484877
	0.34	0.123	0.148	0.1577135139	0.0001620243813			0.34	0.166	0.143	0.1570514821	0.0004636129077			0.34	0.165	0.112	0.1596776902	0.008190143511			0.34	0.126	0.134	0.1415165063	0.002793714616
	0.342	0.172	0.175	0.1605443067	0.0001701226477			0.342	0.179	0.165	0.159940854	0.0004131660258			0.342	0.188	0.158	0.162337996	0.007967599481			0.342	0.117	0.149	0.1439287921	0.002749193974
	0.344	0.169	0.145	0.1634154922	0.0001784396677			0.344	0.152	0.162	0.1628740338	0.0003621563763			0.344	0.175	0.167	0.1650359617	0.007742786979			0.344	0.148	0.146	0.146373791	0.002705880791
	0.346	0.176	0.168	0.1663274186	0.0001869570572			0.346	0.171	0.178	0.1658515098	0.0003105170202			0.346	0.172	0.164	0.1677716931	0.007515839493			0.346	0.130	0.169	0.1488517823	0.002663734995
	0.348	0.176	0.169	0.1692804307	0.0001956561782			0.348	0.185	0.168	0.1688737731	0.000258180332			0.348	0.141	0.157	0.1705452847	0.007286891943			0.348	0.146	0.164	0.151363048	0.0026227188
	0.35	0.175	0.170	0.1722748689	0.0002045182082			0.35	0.165	0.173	0.1719413169	0.0002050781772			0.35	0.182	0.162	0.1733568201	0.00705608054			0.35	0.128	0.142	0.1539078727	0.002582796896
	0.352	0.193	0.195	0.1753110694	0.000213524212			0.352	0.184	0.166	0.1750546353	0.0001511420933			0.352	0.207	0.177	0.1762063725	0.006823542635			0.352	0.166	0.180	0.1564865435	0.002543936625
	0.354	0.194	0.162	0.178389363	0.0002226552131			0.354	0.194	0.199	0.1782142227	9.63E-05			0.354	0.186	0.157	0.1790940047	0.006589416571			0.354	0.144	0.179	0.1590993495	0.002506108155
	0.356	0.172	0.186	0.1815100743	0.0002318922668			0.356	0.164	0.172	0.1814205728	4.05E-05			0.356	0.150	0.148	0.1820197706	0.006353841532			0.356	0.185	0.151	0.1617465814	0.002469284641
	0.358	0.181	0.195	0.1846735218	0.0002412165329			0.358	0.184	0.192	0.1846741772	1.64E-05			0.358	0.182	0.201	0.1849837147	0.006116957389			0.358	0.201	0.165	0.1644285312	0.002433442377
	0.36	0.178	0.205	0.1878800164	0.0002506093495			0.36	0.184	0.205	0.1879755242	7.43E-05			0.36	0.208	0.194	0.1879858737	0.005878904549			0.36	0.196	0.183	0.1671454915	0.002398560939
	0.362	0.198	0.177	0.1911298615	0.0002600523057			0.362	0.196	0.195	0.1913250979	0.0001334426605			0.362	0.186	0.176	0.1910262764	0.005639823803			0.362	0.203	0.182	0.1698977548	0.002364623314
	0.364	0.178	0.202	0.1944233515	0.0002695273154			0.364	0.212	0.216	0.1947233767	0.0001938145188			0.364	0.206	0.213	0.1941049449	0.005399856167			0.364	0.162	0.149	0.1726856131	0.002331616023
	0.366	0.173	0.179	0.1977607716	0.0002790166898			0.366	0.206	0.189	0.1981708318	0.000255492684			0.366	0.165	0.195	0.1972218952	0.00515914273			0.366	0.176	0.188	0.1755093567	0.002299529227
	0.368	0.204	0.204	0.2011423972	0.0002885032095			0.368	0.187	0.204	0.2016679259	0.0003185412876			0.368	0.216	0.181	0.2003771379	0.004917824501			0.368	0.192	0.177	0.1783692733	0.002268356825
	0.37	0.226	0.192	0.2045684927	0.0002979701966			0.37	0.190	0.215	0.2052151118	0.0003830230182			0.37	0.198	0.217	0.203570679	0.004676042247			0.37	0.204	0.156	0.1812656473	0.002238096536
	0.372	0.212	0.199	0.2080393112	0.0003074015845			0.372	0.206	0.168	0.2088128306	0.0004489989188			0.372	0.192	0.199	0.2068025207	0.004433936348			0.372	0.203	0.201	0.1841987588	0.002208749976
	0.374	0.191	0.221	0.2115550938	0.0003167819873			0.374	0.194	0.235	0.2124615107	0.0005165281837			0.374	0.213	0.200	0.2100726623	0.004191646632			0.374	0.191	0.162	0.1871688818	0.002180322707
	0.376	0.238	0.213	0.2151160686	0.0003260967681			0.376	0.213	0.217	0.2161615657	0.0005856679583			0.376	0.199	0.216	0.2133811006	0.003949312231			0.376	0.192	0.183	0.1901762841	0.00215282429
	0.378	0.208	0.222	0.2187224506	0.0003353321049			0.378	0.224	0.215	0.2199133933	0.0006564731384			0.378	0.196	0.220	0.216727831	0.003707071418			0.378	0.178	0.169	0.1932212249	0.002126268316
	0.38	0.226	0.209	0.2223744405	0.0003444750551			0.38	0.244	0.233	0.2237173736	0.0007289961739			0.38	0.224	0.246	0.2201128481	0.003465061464			0.38	0.174	0.204	0.1963039547	0.00210067242
	0.382	0.218	0.230	0.2260722242	0.0003535136178			0.382	0.216	0.209	0.2275738674	0.0008032868734			0.382	0.214	0.241	0.2235361464	0.003223418481			0.382	0.217	0.190	0.1994247132	0.002076058288
	0.384	0.224	0.229	0.2298159725	0.0003624367946			0.384	0.226	0.234	0.2314832151	0.0008793922136			0.384	0.220	0.233	0.2269977206	0.002982277273			0.384	0.207	0.193	0.2025837285	0.002052451648
	0.386	0.250	0.222	0.2336058399	0.0003712346468			0.386	0.247	0.250	0.235445735	0.0009573561518			0.386	0.233	0.240	0.2304975668	0.00274177119			0.386	0.217	0.208	0.2057812158	0.002029882243
	0.388	0.232	0.220	0.2374419645	0.0003798983511			0.388	0.223	0.228	0.2394617217	0.001037219443			0.388	0.266	0.204	0.2340356823	0.002502031982			0.388	0.233	0.205	0.209017376	0.002008383799
	0.39	0.255	0.225	0.2413244671	0.0003884202518			0.39	0.239	0.228	0.2435314451	0.001119019461			0.39	0.258	0.295	0.2376120665	0.00226318965			0.39	0.209	0.190	0.2122923944	0.001987993966
	0.392	0.248	0.261	0.2452534506	0.0003967939104			0.392	0.231	0.241	0.2476551487	0.001202790028			0.392	0.258	0.240	0.2412267206	0.00202537231			0.392	0.213	0.222	0.2156064399	0.001968754258
	0.394	0.265	0.252	0.2492289995	0.0004050141523			0.394	0.299	0.239	0.2518330481	0.001288561246			0.394	0.280	0.237	0.2448796483	0.001788706048			0.394	0.209	0.216	0.2189596632	0.001950709973
	0.396	0.262	0.272	0.2532511793	0.0004130771095			0.396	0.229	0.263	0.2560653305	0.001376359337			0.396	0.227	0.280	0.2485708557	0.001553314784			0.396	0.242	0.211	0.2223521962	0.001933910094
	0.398	0.252	0.261	0.2573200357	0.0004209802606			0.398	0.246	0.232	0.2603521526	0.001466206493			0.398	0.285	0.259	0.2523003511	0.001319320139			0.398	0.208	0.239	0.2257841505	0.00191840719
	0.4	0.277	0.276	0.2614355941	0.0004287224666			0.4	0.277	0.271	0.2646936397	0.001558120723			0.4	0.251	0.251	0.2560681448	0.001086841303			0.4	0.265	0.214	0.2292556166	0.001904257289
	0.402	0.244	0.259	0.2655978592	0.0004363040037			0.402	0.270	0.265	0.2690898851	0.001652115726			0.402	0.265	0.227	0.259874249	0.000855994902			0.402	0.237	0.223	0.2327666624	0.001891519747
	0.404	0.284	0.255	0.2698068138	0.0004437265911			0.404	0.267	0.278	0.2735409482	0.001748200753			0.404	0.230	0.267	0.2637186773	0.0006268948781			0.404	0.232	0.232	0.2363173329	0.001880257102
	0.406	0.255	0.276	0.2740624188	0.0004509934161			0.406	0.286	0.302	0.2780468542	0.00184638049			0.406	0.268	0.261	0.267601444	0.0003996523636			0.406	0.228	0.233	0.2399076488	0.001870534915
	0.408	0.273	0.298	0.2783646121	0.000458109154			0.408	0.286	0.284	0.2826075925	0.001946654948			0.408	0.267	0.278	0.271522564	0.0001743755633			0.408	0.268	0.232	0.2435376054	0.001862421598
	0.41	0.302	0.286	0.2827133083	0.0004650799844			0.41	0.308	0.286	0.2872231165	0.002049019359			0.41	0.291	0.243	0.2754820516	4.88E-05			0.41	0.260	0.264	0.2472071728	0.001855988229
	0.412	0.299	0.279	0.2871083979	0.0004719136029			0.412	0.305	0.288	0.2918933422	0.002153464088			0.412	0.272	0.274	0.2794799201	0.0002698633973			0.412	0.234	0.221	0.2509162941	0.001851308364
	0.414	0.303	0.285	0.2915497468	0.0004786192286			0.414	0.313	0.313	0.2966181475	0.002259974551			0.414	0.283	0.269	0.2835161808	0.0004886247999			0.414	0.246	0.269	0.2546648855	0.001848457824
	0.416	0.273	0.297	0.2960371954	0.000485207607			0.416	0.294	0.307	0.3013973714	0.002368531142			0.416	0.316	0.336	0.2875908424	0.0007050191827			0.416	0.242	0.232	0.2584528353	0.001847514484
	0.418	0.296	0.297	0.3005705587	0.0004916910081			0.418	0.289	0.327	0.3062308136	0.002479109179			0.418	0.293	0.298	0.2917039095	0.0009189546229			0.418	0.252	0.283	0.2622800041	0.001848558048
	0.42	0.307	0.298	0.3051496251	0.0004980832206			0.42	0.300	0.328	0.3111182335	0.002591678853			0.42	0.297	0.264	0.2958553823	0.001130342754			0.42	0.275	0.240	0.2661462237	0.001851669813
	0.422	0.304	0.320	0.3097741561	0.0005043995408			0.422	0.289	0.309	0.3160593495	0.002706205196			0.422	0.284	0.302	0.300045255	0.001339098856			0.422	0.274	0.272	0.2700512974	0.001856932425
	0.424	0.314	0.322	0.3144438861	0.0005106567568			0.424	0.305	0.306	0.321053839	0.002822648051			0.424	0.294	0.328	0.3042735145	0.001545141939			0.424	0.220	0.269	0.2739949996	0.001864429628
	0.426	0.282	0.337	0.3191585216	0.000516873129			0.426	0.355	0.289	0.3261013376	0.002940962065			0.426	0.306	0.324	0.3085401399	0.001748394826			0.426	0.297	0.268	0.2779770761	0.001874246008
	0.428	0.303	0.329	0.3239177408	0.0005230683648			0.428	0.363	0.303	0.3312014385	0.00306109669			0.428	0.278	0.295	0.3128451004	0.001948784226			0.428	0.329	0.295	0.2819972438	0.001886466725
	0.43	0.347	0.331	0.3287211937	0.0005292635891			0.43	0.327	0.355	0.336353693	0.003182996192			0.43	0.343	0.346	0.3171883546	0.002146240805			0.43	0.281	0.299	0.2860551911	0.001901177242
	0.432	0.308	0.326	0.3335685011	0.0005354813106			0.432	0.327	0.330	0.3415576097	0.00330659968			0.432	0.327	0.309	0.3215698489	0.002340699252			0.432	0.312	0.249	0.2901505778	0.00191846305
	0.434	0.360	0.347	0.3384592551	0.0005417453826			0.434	0.359	0.330	0.3468126547	0.003431841143			0.434	0.366	0.316	0.3259895157	0.002532098338			0.434	0.299	0.285	0.2942830362	0.001938409385
	0.436	0.340	0.340	0.3433930183	0.0005480809601			0.436	0.360	0.353	0.3521182517	0.003558649499			0.436	0.346	0.332	0.3304472728	0.002720380973			0.436	0.295	0.288	0.2984521706	0.001961100947
	0.438	0.339	0.346	0.3483693238	0.0005545144524			0.438	0.329	0.355	0.3574737821	0.003686948664			0.438	0.345	0.304	0.3349430212	0.002905494252			0.438	0.304	0.267	0.3026575585	0.001986621609
	0.44	0.348	0.361	0.3533876752	0.0005610734704			0.44	0.321	0.384	0.3628785853	0.003816657622			0.44	0.337	0.340	0.3394766435	0.003087389502			0.44	0.295	0.357	0.3068987508	0.002015054128
	0.442	0.344	0.347	0.3584475464	0.0005677867712			0.442	0.375	0.354	0.3683319591	0.003947690519			0.442	0.335	0.381	0.344048003	0.003266022321			0.442	0.343	0.272	0.3111752728	0.002046479855
	0.444	0.378	0.351	0.3635483818	0.0005746841968			0.444	0.378	0.391	0.37383316	0.004079956764			0.444	0.340	0.387	0.3486569416	0.003441352609			0.444	0.334	0.340	0.3154866245	0.002080978445
	0.446	0.381	0.355	0.3686895959	0.0005817966105			0.446	0.419	0.385	0.3793814042	0.004213361141			0.446	0.367	0.326	0.3533032783	0.003613344596			0.446	0.328	0.344	0.3198322817	0.002118627563
	0.448	0.385	0.374	0.373870574	0.0005891558275			0.448	0.399	0.396	0.3849758678	0.004347803939			0.448	0.325	0.379	0.3579868078	0.003781966866			0.448	0.273	0.310	0.3242116969	0.002159502596
	0.45	0.379	0.400	0.3790906715	0.0005967945439			0.45	0.393	0.393	0.390615688	0.004483181089			0.45	0.337	0.362	0.3627072986	0.00394719237			0.45	0.355	0.323	0.3286243	0.002203676364
	0.452	0.388	0.365	0.384349215	0.0006047462602			0.452	0.368	0.385	0.3962999636	0.004619384317			0.452	0.383	0.371	0.3674644919	0.004108998442			0.452	0.311	0.317	0.3330694996	0.002251218838
	0.454	0.388	0.378	0.3896455017	0.0006130452023			0.454	0.371	0.378	0.4020277561	0.004756301307			0.454	0.362	0.400	0.3722580996	0.004267366797			0.454	0.290	0.331	0.3375466836	0.002302196854
	0.456	0.396	0.384	0.3949788002	0.0006217262396			0.456	0.415	0.452	0.4077980908	0.004893815874			0.456	0.390	0.374	0.3770878034	0.004422283536			0.456	0.343	0.344	0.3420552209	0.002356673839
	0.458	0.382	0.397	0.4003483502	0.0006308247989			0.458	0.405	0.420	0.4136099579	0.005031808153			0.458	0.361	0.389	0.3819532528	0.004573739135			0.458	0.312	0.374	0.3465944619	0.002414709541
	0.46	0.415	0.446	0.4057533634	0.0006403767768			0.46	0.416	0.426	0.4194623135	0.005170154793			0.46	0.358	0.373	0.3868540643	0.004721728438			0.46	0.361	0.355	0.3511637404	0.002476359758
	0.462	0.388	0.407	0.4111930236	0.0006504184486			0.462	0.414	0.430	0.4253540813	0.005308729168			0.462	0.372	0.397	0.3917898198	0.004866250634			0.462	0.346	0.362	0.3557623742	0.002541676088
	0.464	0.423	0.460	0.4166664868	0.0006609863751			0.464	0.413	0.423	0.4312841537	0.005447401593			0.464	0.402	0.379	0.3967600655	0.005007309236			0.464	0.374	0.346	0.3603896668	0.002610705669
	0.466	0.420	0.437	0.4221728819	0.0006721173072			0.466	0.431	0.401	0.4372513932	0.005586039552			0.466	0.416	0.369	0.401764311	0.00514491205			0.466	0.327	0.398	0.3650449087	0.002683490944
	0.468	0.413	0.404	0.4277113111	0.0006838480888			0.468	0.459	0.429	0.4432546343	0.00572450794			0.468	0.431	0.391	0.4068020283	0.005279071143			0.468	0.385	0.418	0.3697273785	0.002760069424
	0.47	0.443	0.423	0.43328085	0.0006962155577			0.47	0.491	0.405	0.4492926847	0.005862669301			0.47	0.380	0.433	0.4118726509	0.005409802799			0.47	0.392	0.353	0.3744363445	0.002840473465
	0.472	0.426	0.438	0.4388805485	0.0007092564457			0.472	0.474	0.438	0.4553643274	0.006000384092			0.472	0.443	0.451	0.416975573	0.005537127475			0.472	0.364	0.386	0.3791710654	0.002924730057
	0.474	0.450	0.444	0.4445094307	0.0007230072763			0.474	0.467	0.437	0.4614683224	0.006137510941			0.474	0.383	0.386	0.4221101492	0.005661069745			0.474	0.386	0.393	0.3839307925	0.003012860623
	0.476	0.457	0.462	0.4501664958	0.0007375042636			0.476	0.466	0.445	0.4676034082	0.006273906917			0.476	0.432	0.458	0.427275694	0.00578165825			0.476	0.400	0.438	0.3887147702	0.003104880828
	0.478	0.459	0.456	0.4558507185	0.0007527832082			0.478	0.464	0.475	0.4737683041	0.006409427813			0.478	0.467	0.449	0.4324714812	0.005898925628			0.478	0.407	0.355	0.3935222372	0.003200800403
	0.48	0.476	0.475	0.4615610492	0.0007688793949			0.48	0.457	0.530	0.4799617119	0.006543928424			0.48	0.394	0.470	0.4376967439	0.00601290845			0.48	0.398	0.401	0.3983524284	0.003300622982
	0.482	0.487	0.483	0.4672964148	0.0007858274891			0.482	0.478	0.488	0.486182318	0.00667726284			0.482	0.405	0.420	0.4429506747	0.006123647144			0.482	0.381	0.416	0.4032045751	0.003404345954
	0.484	0.472	0.476	0.4730557193	0.0008036614338			0.484	0.517	0.486	0.4924287951	0.00680928474			0.484	0.452	0.421	0.4482324254	0.006231185918			0.484	0.445	0.392	0.4080779067	0.003511960324
	0.486	0.476	0.480	0.4788378437	0.0008224143474			0.486	0.509	0.494	0.4986998042	0.006939847692			0.486	0.438	0.517	0.4535411073	0.006335572675			0.486	0.400	0.361	0.4129716516	0.003623450595
	0.488	0.470	0.477	0.4846416475	0.0008421184218			0.488	0.499	0.516	0.5049939969	0.007068805457			0.488	0.446	0.440	0.4588757918	0.006436858923			0.488	0.422	0.411	0.417885038	0.003738794663
	0.49	0.462	0.503	0.4904659683	0.000862804822			0.49	0.528	0.512	0.5113100168	0.007196012293			0.49	0.488	0.437	0.4642355108	0.006535099683			0.49	0.452	0.459	0.4228172951	0.003857963726
	0.492	0.488	0.482	0.496309623	0.000884503587			0.492	0.519	0.494	0.5176465016	0.007321323266			0.492	0.465	0.458	0.4696192577	0.00663035339			0.492	0.424	0.413	0.4277676538	0.003980922211
	0.494	0.519	0.484	0.5021714083	0.0009072435323			0.494	0.519	0.549	0.5240020849	0.007444594564			0.494	0.443	0.482	0.4750259876	0.006722681786			0.494	0.466	0.428	0.4327353478	0.004107627719
	0.496	0.507	0.520	0.5080501013	0.0009310521543			0.496	0.588	0.537	0.530375398	0.007565683803			0.496	0.454	0.450	0.480454619	0.006812149814			0.496	0.433	0.440	0.4377196143	0.004238030981
	0.498	0.503	0.505	0.51394446	0.0009559555371			0.498	0.544	0.578	0.5367650714	0.007684450345			0.498	0.512	0.473	0.485904035	0.006898825507			0.498	0.427	0.449	0.4427196944	0.004372075836
	0.5	0.530	0.510	0.5198532244	0.0009819782615			0.5	0.564	0.513	0.5431697366	0.00780075561			0.5	0.496	0.521	0.491373084	0.006982779866			0.5	0.438	0.464	0.4477348346	0.004509699229
	0.502	0.541	0.522	0.5257751172	0.001009143317			0.502	0.526	0.532	0.5495880271	0.007914463386			0.502	0.476	0.487	0.4968605817	0.00706408674			0.502	0.436	0.455	0.4527642867	0.004650831213
	0.504	0.529	0.521	0.5317088444	0.001037472015			0.504	0.531	0.568	0.5560185808	0.008025440139			0.504	0.488	0.513	0.5023653129	0.007142822702			0.504	0.471	0.476	0.4578073087	0.004795394989
	0.506	0.530	0.555	0.5376530965	0.001066983911			0.506	0.582	0.578	0.5624600402	0.008133555323			0.506	0.523	0.524	0.5078860328	0.007219066917			0.506	0.419	0.481	0.4628631654	0.004943306943
	0.508	0.527	0.545	0.5436065492	0.001097696722			0.508	0.575	0.592	0.5689110544	0.008238681684			0.508	0.535	0.517	0.5134214691	0.007292901007			0.508	0.495	0.478	0.4679311289	0.005094476716
	0.51	0.556	0.550	0.5495678646	0.001129626251			0.51	0.612	0.563	0.5753702801	0.008340695561			0.51	0.515	0.507	0.518970324	0.007364408917			0.51	0.502	0.446	0.4730104791	0.005248807281
	0.512	0.573	0.562	0.5555356918	0.001162786323			0.512	0.586	0.609	0.5818363825	0.008439477181			0.512	0.533	0.491	0.5245312766	0.00743367677			0.512	0.469	0.463	0.4781005037	0.005406195047
	0.514	0.550	0.563	0.5615086685	0.001197188708			0.514	0.580	0.530	0.5883080364	0.008534910952			0.514	0.501	0.507	0.5301029846	0.007500792725			0.514	0.448	0.485	0.4832004994	0.005566529972
	0.516	0.565	0.581	0.5674854216	0.001232843068			0.516	0.600	0.564	0.5947839274	0.008626885751			0.516	0.509	0.557	0.5356840869	0.007565846828			0.516	0.483	0.425	0.4883097713	0.005729695698
	0.518	0.610	0.564	0.5734645688	0.001269756891			0.518	0.622	0.602	0.6012627521	0.008715295198			0.518	0.559	0.550	0.541273206	0.007628930861			0.518	0.555	0.503	0.4934276342	0.005895569703
	0.52	0.599	0.541	0.5794447195	0.001307935444			0.52	0.617	0.549	0.6077432196	0.008800037932			0.52	0.508	0.565	0.5468689504	0.007690138188			0.52	0.501	0.501	0.498553412	0.00606402347
	0.522	0.566	0.582	0.585424476	0.00134738172			0.522	0.622	0.619	0.6142240518	0.008881017873			0.522	0.539	0.526	0.552469917	0.007749563598			0.522	0.483	0.507	0.5036864385	0.006234922668
	0.524	0.553	0.587	0.5914024349	0.001388096396			0.524	0.610	0.650	0.6207039845	0.008958144478			0.524	0.546	0.545	0.5580746941	0.00780730315			0.524	0.531	0.438	0.5088260574	0.006408127358
	0.526	0.597	0.609	0.5973771886	0.001430077794			0.526	0.672	0.651	0.6271817674	0.00903133299			0.526	0.611	0.577	0.5636818635	0.007863454004			0.526	0.556	0.527	0.5139716227	0.006583492206
	0.528	0.606	0.592	0.6033473262	0.001473321849			0.528	0.646	0.616	0.6336561654	0.009100504669			0.528	0.569	0.593	0.5692900035	0.007918114265			0.528	0.566	0.508	0.5191224985	0.00676086672
	0.53	0.636	0.610	0.6093114356	0.001517822077			0.53	0.635	0.633	0.6401259586	0.009165587024			0.53	0.583	0.637	0.5748976912	0.007971382814			0.53	0.494	0.466	0.5242780593	0.006940095491
	0.532	0.600	0.610	0.6152681043	0.001563569556			0.532	0.660	0.622	0.6465899433	0.009226514025			0.532	0.582	0.559	0.5805035054	0.008023359139			0.532	0.503	0.538	0.5294376902	0.007121018464
	0.534	0.588	0.596	0.6212159215	0.001610552906			0.534	0.616	0.597	0.6530469319	0.009283226308			0.534	0.581	0.579	0.5861060291	0.008074143173			0.534	0.571	0.518	0.5346007865	0.007303471206
	0.536	0.641	0.638	0.6271534792	0.001658758279			0.536	0.670	0.644	0.6594957539	0.009335671368			0.536	0.563	0.601	0.5917038518	0.008123835116			0.536	0.571	0.540	0.539766754	0.007487285203
	0.538	0.624	0.659	0.6330793743	0.001708169352			0.538	0.661	0.711	0.6659352556	0.009383803736			0.538	0.582	0.605	0.5972955723	0.00817253527			0.538	0.593	0.553	0.5449350087	0.007672288157
	0.54	0.620	0.629	0.63899221	0.001758767323			0.54	0.713	0.674	0.6723643015	0.009427585148			0.54	0.605	0.643	0.602879801	0.008220343868			0.54	0.542	0.548	0.5501049767	0.007858304305
	0.542	0.660	0.637	0.6448905972	0.001810530921			0.542	0.650	0.691	0.6787817737	0.009466984696			0.542	0.653	0.621	0.608455162	0.008267360895			0.542	0.499	0.603	0.5552760937	0.008045154743
	0.544	0.644	0.632	0.6507731567	0.001863436411			0.544	0.671	0.682	0.6851865726	0.009501978969			0.544	0.579	0.615	0.6140202957	0.008313685923			0.544	0.567	0.610	0.5604478052	0.008232657766
	0.546	0.655	0.678	0.6566385207	0.001917457612			0.546	0.700	0.684	0.6915776174	0.009532552174			0.546	0.632	0.608	0.6195738607	0.008359417937			0.546	0.570	0.580	0.5656195656	0.008420629211
	0.548	0.658	0.672	0.6624853344	0.00197256592			0.548	0.718	0.687	0.6979538461	0.009558696252			0.548	0.636	0.689	0.6251145362	0.008404655159			0.548	0.603	0.592	0.5707908377	0.008608882818
	0.55	0.712	0.650	0.668312258	0.002028730328			0.55	0.697	0.702	0.704314216	0.009580410967			0.55	0.616	0.582	0.6306410235	0.00844949488			0.55	0.576	0.591	0.5759610924	0.008797230592
	0.552	0.699	0.693	0.6741179678	0.002085917465			0.552	0.710	0.686	0.7106577038	0.009597703992			0.552	0.634	0.660	0.6361520483	0.008494033286			0.552	0.581	0.584	0.5811298081	0.008985483178
	0.554	0.652	0.676	0.6799011587	0.002144091629			0.554	0.739	0.705	0.7169833057	0.009610590969			0.554	0.651	0.644	0.6416463623	0.008538365293			0.554	0.583	0.528	0.5862964698	0.009173450238
	0.556	0.691	0.697	0.685660545	0.002203214829			0.556	0.706	0.747	0.723290038	0.009619095558			0.556	0.650	0.667	0.6471227447	0.008582584371			0.556	0.542	0.588	0.5914605684	0.009360940836
	0.558	0.683	0.700	0.6913948627	0.002263246835			0.558	0.731	0.713	0.729576937	0.009623249471			0.558	0.619	0.674	0.6525800041	0.008626782382			0.558	0.638	0.574	0.5966216	0.009547763833
	0.56	0.692	0.701	0.6971028706	0.002324145225			0.56	0.767	0.761	0.7358430592	0.009623092489			0.56	0.640	0.663	0.6580169798	0.008671049415			0.56	0.619	0.632	0.6017790653	0.009733728273
	0.562	0.686	0.685	0.7027833518	0.002385865449			0.562	0.724	0.714	0.7420874815	0.00961867246			0.562	0.666	0.643	0.6634325433	0.008715473618			0.562	0.599	0.556	0.6069324686	0.009918643786
	0.564	0.694	0.713	0.7084351156	0.002448360882			0.564	0.741	0.748	0.7483093012	0.009610045284			0.564	0.645	0.677	0.6688255993	0.008760141039			0.564	0.591	0.599	0.612081317	0.01010232099
	0.566	0.741	0.715	0.7140569986	0.002511582897			0.566	0.765	0.773	0.7545076363	0.00959727488			0.566	0.687	0.680	0.6741950872	0.008805135471			0.566	0.671	0.654	0.6172251199	0.01028457187
	0.568	0.719	0.748	0.7196478658	0.002575480932			0.568	0.736	0.741	0.7606816255	0.009580433138			0.568	0.667	0.696	0.679539982	0.008850538291			0.568	0.571	0.635	0.6223633883	0.01046521021
	0.57	0.749	0.738	0.7252066125	0.002640002562			0.57	0.791	0.783	0.7668304283	0.009559599851			0.57	0.647	0.653	0.6848592954	0.008896428311			0.57	0.576	0.617	0.6274956338	0.01064405197
	0.572	0.744	0.724	0.7307321652	0.002705093584			0.572	0.810	0.812	0.7729532246	0.009534862635			0.572	0.751	0.756	0.6901520767	0.008942881629			0.572	0.674	0.616	0.6326213681	0.0108209157
	0.574	0.739	0.710	0.7362234828	0.002770698092			0.574	0.741	0.717	0.7790492155	0.009506316831			0.574	0.659	0.683	0.6954174138	0.008989971482			0.574	0.605	0.639	0.6377401025	0.01099562292
	0.576	0.790	0.735	0.7416795578	0.002836758564			0.576	0.797	0.803	0.7851176226	0.009474065387			0.576	0.716	0.701	0.7006544335	0.009037768106			0.576	0.636	0.630	0.6428513473	0.01116799849
	0.578	0.717	0.733	0.7470994172	0.002903215954			0.578	0.785	0.742	0.7911576882	0.009438218734			0.578	0.663	0.729	0.7058623028	0.009086338601			0.578	0.600	0.587	0.647954611	0.01133787106
	0.58	0.748	0.725	0.7524821237	0.002970009781			0.58	0.820	0.797	0.7971686753	0.009398894633			0.58	0.720	0.692	0.7110402286	0.009135746795			0.58	0.646	0.681	0.6530494004	0.01150507338
	0.582	0.757	0.788	0.7578267766	0.003037078224			0.582	0.822	0.791	0.8031498674	0.009356218016			0.582	0.686	0.749	0.7161874592	0.009186053121			0.582	0.660	0.696	0.6581352196	0.01166944272
	0.584	0.726	0.751	0.7631325125	0.003104358218			0.584	0.793	0.750	0.8091005682	0.00931032081			0.584	0.688	0.737	0.7213032837	0.009237314491			0.584	0.691	0.670	0.6632115701	0.01183082121
	0.586	0.743	0.751	0.7683985062	0.003171785557			0.586	0.850	0.790	0.8150201022	0.009261341743			0.586	0.734	0.752	0.726387033	0.009289584182			0.586	0.659	0.725	0.6682779499	0.01198905621
	0.588	0.770	0.767	0.7736239717	0.003239294994			0.588	0.851	0.792	0.8209078134	0.009209426138			0.588	0.772	0.769	0.7314380796	0.009342911722			0.588	0.690	0.647	0.6733338539	0.01214400063
	0.59	0.772	0.800	0.7788081627	0.003306820342			0.59	0.857	0.833	0.8267630663	0.009154725692			0.59	0.730	0.715	0.7364558379	0.009397342787			0.59	0.676	0.655	0.678378773	0.01229551331
	0.592	0.796	0.825	0.7839503732	0.003374294585			0.592	0.882	0.835	0.8325852447	0.009097398239			0.592	0.728	0.738	0.7414397641	0.009452919105			0.592	0.673	0.675	0.6834121942	0.0124434593
	0.594	0.813	0.809	0.7890499381	0.00344164998			0.594	0.802	0.776	0.8383737519	0.009037607506			0.594	0.732	0.693	0.7463893565	0.009509678354			0.594	0.642	0.721	0.6884335999	0.01258771022
	0.596	0.808	0.831	0.7941062342	0.003508818167			0.596	0.840	0.895	0.8441280105	0.008975522847			0.596	0.758	0.719	0.751304155	0.009567654087			0.596	0.777	0.706	0.6934424681	0.01272814449
	0.598	0.757	0.820	0.7991186797	0.003575730278			0.598	0.848	0.867	0.8498474616	0.008911318972			0.598	0.723	0.766	0.7561837409	0.009626875647			0.598	0.734	0.694	0.6984382716	0.01286464768
	0.6	0.804	0.807	0.8040867355	0.003642317047			0.6	0.870	0.859	0.8555315644	0.008845175661			0.6	0.840	0.728	0.7610277372	0.009687368094			0.6	0.732	0.677	0.703420478	0.01299711274
	0.602	0.772	0.800	0.8090099048	0.003708508921			0.602	0.838	0.875	0.8611797962	0.008777277466			0.602	0.736	0.724	0.7658358075	0.009749152146			0.602	0.716	0.692	0.7083885495	0.01312544028
	0.604	0.787	0.790	0.8138877335	0.003774236166			0.604	0.878	0.846	0.8667916509	0.008707813406			0.604	0.753	0.767	0.7706076562	0.009812244118			0.604	0.693	0.701	0.7133419424	0.01324953878
	0.606	0.836	0.827	0.8187198105	0.003839428984			0.606	0.907	0.908	0.8723666391	0.008636976645			0.606	0.790	0.820	0.7753430279	0.009876655873			0.606	0.769	0.713	0.7182801065	0.01336932484
	0.608	0.828	0.796	0.8235057673	0.00390401762			0.608	0.901	0.851	0.8779042869	0.008564964167			0.608	0.816	0.758	0.7800417067	0.009942394783			0.608	0.720	0.688	0.7232024855	0.01348472335
	0.61	0.816	0.803	0.8282452783	0.00396793247			0.61	0.930	0.899	0.8834041353	0.008491976441			0.61	0.785	0.735	0.7847035158	0.01000946369			0.61	0.742	0.689	0.7281085162	0.01359566771
	0.612	0.861	0.827	0.8329380606	0.004031104195			0.612	0.939	0.912	0.8888657391	0.008418217075			0.612	0.814	0.826	0.7893283165	0.01007786091			0.612	0.814	0.734	0.7329976283	0.01370209996
	0.614	0.860	0.834	0.8375838737	0.004093463827			0.614	0.906	0.884	0.8942886657	0.008343892464			0.614	0.787	0.819	0.7939160076	0.01014758015			0.614	0.707	0.703	0.737869244	0.01380397096
	0.616	0.846	0.829	0.8421825192	0.004154942874			0.616	0.884	0.930	0.8996724945	0.008269211434			0.616	0.801	0.834	0.7984665244	0.01021861058			0.616	0.778	0.698	0.7427227784	0.01390124049
	0.618	0.860	0.867	0.8467338406	0.004215473432			0.618	0.899	0.875	0.9050168154	0.008194384873			0.618	0.758	0.818	0.8029798375	0.01029093679			0.618	0.778	0.720	0.7475576384	0.01399387739
	0.62	0.866	0.871	0.8512377228	0.004274988286			0.62	0.903	0.910	0.9103212277	0.008119625368			0.62	0.781	0.812	0.8074559516	0.01036453879			0.62	0.769	0.702	0.7523732233	0.01408185961
	0.622	0.818	0.839	0.8556940913	0.004333421013			0.622	0.934	0.936	0.9155853388	0.008045146822			0.622	0.840	0.848	0.8118949045	0.01043939208			0.622	0.759	0.728	0.7571689243	0.01416517429
	0.624	0.823	0.870	0.8601029117	0.004390706086			0.624	0.909	0.896	0.9208087632	0.007971164087			0.624	0.826	0.863	0.816296765	0.01051546763			0.624	0.729	0.773	0.7619441245	0.01424381783
	0.626	0.861	0.868	0.8644641888	0.004446778972			0.626	0.901	0.965	0.9259911211	0.007897892571			0.626	0.848	0.821	0.8206616319	0.01059273191			0.626	0.802	0.733	0.7666981989	0.01431779586
	0.628	0.865	0.899	0.8687779661	0.00450157623			0.628	0.921	0.910	0.9311320374	0.007825547868			0.628	0.854	0.829	0.8249896322	0.01067114701			0.628	0.771	0.746	0.7714305143	0.01438712332
	0.63	0.883	0.911	0.8730443238	0.004555035606			0.63	0.923	0.877	0.9362311405	0.00775434536			0.63	0.780	0.772	0.8292809187	0.01075067059			0.63	0.821	0.816	0.7761404297	0.01445182436
	0.632	0.877	0.900	0.8772633789	0.004607096128			0.632	0.967	0.918	0.9412880613	0.007684499846			0.632	0.845	0.864	0.833535669	0.01083125606			0.632	0.816	0.767	0.780827296	0.01451193235
	0.634	0.887	0.903	0.8814352829	0.004657698194			0.634	0.930	0.911	0.9463024323	0.007616225146			0.634	0.783	0.912	0.8377540825	0.01091285254			0.634	0.807	0.775	0.7854904561	0.01456748984
	0.636	0.895	0.916	0.8855602209	0.004706783661			0.636	0.958	0.968	0.9512738867	0.007549733724			0.636	0.863	0.848	0.8419363789	0.01099540505			0.636	0.868	0.828	0.7901292454	0.01461854841
	0.638	0.867	0.903	0.8896384099	0.004754295932			0.638	0.913	0.918	0.9562020579	0.007485236303			0.638	0.797	0.863	0.8460827958	0.01107885451			0.638	0.773	0.787	0.7947429915	0.01466516861
	0.64	0.935	0.864	0.8936700973	0.004800180034			0.64	0.953	0.961	0.9610865786	0.007422941488			0.64	0.805	0.901	0.8501935863	0.01116313792			0.64	0.792	0.749	0.7993310147	0.01470741987
	0.642	0.866	0.939	0.8976555586	0.004844382705			0.642	0.979	0.985	0.9659270809	0.007363055389			0.642	0.887	0.848	0.854269017	0.01124818842			0.642	0.793	0.822	0.8038926278	0.01474538028
	0.644	0.901	0.873	0.9015950964	0.004886852462			0.644	0.944	0.995	0.9707231953	0.007305781249			0.644	0.841	0.853	0.8583093653	0.01133393542			0.644	0.811	0.784	0.8084271369	0.0147791365
	0.646	0.901	0.941	0.9054890376	0.004927539681			0.646	0.964	0.988	0.9754745509	0.007251319078			0.646	0.819	0.875	0.8623149173	0.01142030477			0.646	0.801	0.775	0.812933841	0.01480878351
	0.648	0.912	0.956	0.9093377316	0.004966396665			0.648	1027	0.924	0.9801807755	0.007199865292			0.648	0.835	0.867	0.8662859653	0.01150721883			0.648	0.811	0.780	0.8174120327	0.01483442448
	0.65	0.889	0.902	0.9131415482	0.005003377712			0.65	0.976	1001	0.9848414952	0.007151612357			0.65	0.869	0.855	0.8702228055	0.01159459668			0.65	0.871	0.794	0.8218609984	0.01485617049
	0.652	0.947	0.915	0.9169008753	0.005038439179			0.652	0.972	0.991	0.9894563347	0.007106748441			0.652	0.845	0.934	0.8741257354	0.01168235424			0.652	0.869	0.832	0.8262800189	0.01487414032
	0.654	0.925	0.900	0.9206161168	0.005071539541			0.654	1046	0.957	0.9940249181	0.007065457076			0.654	0.892	0.854	0.8779950521	0.01177040443			0.654	0.889	0.862	0.8306683697	0.01488846018
	0.656	0.905	0.915	0.9242876901	0.005102639451			0.656	1011	0.969	0.9985468684	0.007027916826			0.656	0.851	0.889	0.8818310493	0.01185865739			0.656	0.848	0.859	0.8350253216	0.01489926345
	0.658	0.926	0.939	0.9279160238	0.005131701793			0.658	1023	0.997	1003021809	0.006994300963			0.658	0.890	0.883	0.8856340156	0.0119470206			0.658	0.838	0.868	0.8393501415	0.01490669039
	0.66	0.926	0.909	0.9315015555	0.005158691731			0.66	1006	0.960	1007449362	0.006964777153			0.66	0.874	0.843	0.8894042321	0.0120353991			0.66	0.807	0.801	0.8436420926	0.01491088779
	0.662	0.937	0.943	0.9350447298	0.005183576761			0.662	1035	1008	1011829154	0.006939507159			0.662	0.942	0.914	0.8931419704	0.01212369568			0.662	0.786	0.836	0.8479004358	0.01491200873
	0.664	0.942	0.945	0.9385459952	0.005206326748			0.664	0.949	1021	101616081	0.006918646545			0.664	0.870	0.923	0.8968474904	0.0122118111			0.664	0.855	0.874	0.85212443	0.01491021216
	0.666	0.947	0.898	0.942005803	0.005226913975			0.666	1033	1059	102044396	0.006902344394			0.666	0.944	0.913	0.9005210387	0.01229964425			0.666	0.899	0.833	0.8563133334	0.01490566262
	0.668	0.957	0.934	0.9454246043	0.005245313171			0.668	1043	1040	1024678236	0.006890743047			0.668	0.935	0.922	0.904162846	0.01238709244			0.668	0.838	0.840	0.8604664041	0.01489852982
	0.67	0.923	0.937	0.9488028484	0.005261501552			0.67	1043	1006	1028863277	0.00688397784			0.67	0.845	0.907	0.9077731262	0.01247405153			0.67	0.850	0.872	0.8645829019	0.01488898832
	0.672	0.918	0.977	0.9521409807	0.005275458845			0.672	1013	1040	1032998724	0.006882176866			0.672	0.900	0.860	0.9113520737	0.01256041625			0.672	0.856	0.799	0.8686620891	0.01487721709
	0.674	0.958	0.932	0.9554394407	0.005287167322			0.674	1068	1044	1037084229	0.006885460741			0.674	0.970	0.973	0.9148998627	0.01264608037			0.674	0.858	0.893	0.8727032319	0.01486339919
	0.676	0.931	0.958	0.9586986605	0.005296611815			0.676	1045	1021	1041119449	0.006893942395			0.676	0.956	0.914	0.9184166447	0.01273093697			0.676	0.866	0.836	0.8767056026	0.01484772128
	0.678	0.959	0.936	0.9619190629	0.005303779743			0.678	1076	1046	1045104051	0.006907726864			0.678	0.875	0.906	0.921902548	0.01281487867			0.678	0.876	0.832	0.8806684805	0.01483037328
	0.68	0.969	0.979	0.96510106	0.005308661126			0.68	0.969	1051	1049037714	0.006926911106			0.68	0.915	0.901	0.9253576757	0.01289779786			0.68	0.918	0.895	0.8845911541	0.01481154791
	0.682	1015	0.935	0.9682450516	0.005311248596			0.682	0.995	1067	1052920126	0.006951583829			0.682	0.882	0.960	0.9287821048	0.012979587			0.682	0.895	0.902	0.8884729231	0.01479144029
	0.684	0.995	0.980	0.9713514239	0.005311537411			0.684	1042	1051	1056750988	0.006981825331			0.684	0.975	0.988	0.9321758852	0.01306013881			0.684	0.862	0.828	0.8923131003	0.01477024748
	0.686	0.982	1013	0.9744205486	0.005309525459			0.686	1086	1076	1060530018	0.007017707362			0.686	0.969	0.940	0.9355390391	0.01313934658			0.686	0.879	0.917	0.8961110138	0.0147481681
	0.688	1011	0.988	0.9774527812	0.005305213262			0.688	1049	1038	1064256946	0.007059292995			0.688	0.895	0.904	0.9388715599	0.01321710439			0.688	0.893	0.929	0.899866009	0.01472540184
	0.69	0.974	0.959	0.9804484603	0.005298603977			0.69	1091	1082	106793152	0.007106636513			0.69	0.904	0.920	0.942173412	0.0132933074			0.69	0.952	0.963	0.9035774513	0.01470214905
	0.692	0.959	0.979	0.983407907	0.005289703391			0.692	1070	1073	1071553507	0.00715978332			0.692	0.978	0.908	0.9454445307	0.01336785208			0.692	0.934	0.870	0.9072447277	0.01467861028
	0.694	0.977	0.968	0.9863314234	0.005278519919			0.694	1086	1089	107512269	0.007218769855			0.694	0.859	0.937	0.9486848216	0.01344063649			0.694	0.876	0.871	0.9108672497	0.01465498588
	0.696	0.974	1027	0.9892192924	0.005265064587			0.696	1098	1111	1078638876	0.007283623531			0.696	0.914	0.967	0.9518941618	0.01351156054			0.696	0.902	0.952	0.9144444553	0.01463147551
	0.698	0.957	0.996	0.992071777	0.005249351029			0.698	1105	1079	108210189	0.007354362689			0.698	0.954	0.933	0.9550723992	0.01358052624			0.698	0.897	0.919	0.9179758113	0.01460827774
	0.7	0.997	0.981	0.9948891201	0.005231395464			0.7	1092	1092	1085511581	0.007430996564			0.7	0.926	0.909	0.9582193543	0.01364743796			0.7	0.928	0.903	0.9214608155	0.01458558963
	0.702	0.965	1002	0.9976715436	0.00521121668			0.702	1077	1095	1088867821	0.007513525271			0.702	0.983	0.992	0.9613348204	0.01371220271			0.702	0.932	0.941	0.924898999	0.01456360625
	0.704	0.975	0.977	1000419249	0.005188836013			0.704	1107	1070	1092170506	0.007601939803			0.704	0.977	0.913	0.964418565	0.01377473035			0.704	0.999	0.881	0.9282899281	0.01454252029
	0.706	1003	1012	1003132417	0.005164277323			0.706	1086	1074	1095419555	0.007696222047			0.706	0.991	0.958	0.9674703314	0.01383493388			0.706	0.932	0.919	0.9316332065	0.01452252164
	0.708	1003	1032	1005811207	0.005137566964			0.708	1077	1108	1098614915	0.007796344819			0.708	0.966	0.915	0.9704898401	0.01389272965			0.708	0.941	1002	0.9349284773	0.01450379699
	0.71	0.976	1021	100845576	0.005108733757			0.71	1128	1123	1101756557	0.007902271902			0.71	0.933	0.998	0.9734767909	0.01394803766			0.71	0.973	0.909	0.9381754245	0.0144865294
	0.712	1017	0.999	1011066194	0.005077808951			0.712	1107	1074	1104844479	0.008013958118			0.712	0.960	0.990	0.9764308643	0.01400078172			0.712	0.922	0.933	0.9413737749	0.01447089791
	0.714	0.998	1025	101364261	0.005044826196			0.714	1135	1102	1107878703	0.008131349394			0.714	0.951	1011	0.9793517246	0.01405088975			0.714	0.945	0.950	0.9445232997	0.01445707719
	0.716	1019	0.998	1016185089	0.005009821495			0.716	1105	1144	1110859282	0.008254382862			0.716	0.993	1027	0.9822390209	0.01409829396			0.716	0.962	0.963	0.9476238158	0.01444523712
	0.718	1021	0.999	1018693696	0.004972833168			0.718	1121	1113	1113786292	0.00838298696			0.718	1007	1006	0.9850923907	0.01414293109			0.718	1002	0.936	0.950675187	0.01443554245
	0.72	1031	1048	1021168474	0.004933901806			0.72	1141	1121	1116659836	0.00851708155			0.72	0.954	0.944	0.9879114616	0.01418474262			0.72	0.971	0.966	0.9536773249	0.01442815246
	0.722	1029	1033	1023609456	0.004893070225			0.722	1140	1096	1119480046	0.008656578058			0.722	0.973	1011	0.9906958537	0.01422367496			0.722	0.937	0.937	0.9566301901	0.0144232206
	0.724	0.997	1036	1026016653	0.004850383413			0.724	1140	1124	1122247077	0.008801379611			0.724	1021	1052	0.9934451825	0.01425967965			0.724	0.915	0.972	0.9595337928	0.01442089416
	0.726	1053	1016	1028390068	0.004805888482			0.726	1103	1114	112496111	0.008951381205			0.726	0.952	0.959	0.9961590614	0.01429271355			0.726	0.944	0.931	0.9623881933	0.014421314
	0.728	1019	1025	1030729687	0.004759634612			0.728	1154	1140	1127622353	0.009106469872			0.728	1012	1064	0.9988371038	0.014322739			0.728	1057	0.938	0.9651935022	0.0144246142
	0.73	1019	1037	1033035484	0.004711672993			0.73	1133	1129	1130231036	0.009266524866			0.73	0.950	1038	1001478926	0.01434972399			0.73	0.966	0.939	0.9679498808	0.01443092184
	0.732	1023	1039	1035307425	0.004662056765			0.732	1123	1167	1132787414	0.009431417859			0.732	0.997	1022	1004084148	0.01437364234			0.732	1002	0.977	0.9706575408	0.01444035668
	0.734	1013	1072	1037545462	0.004610840956			0.734	1152	1153	1135291764	0.009601013148			0.734	1021	1053	10066524	0.01439447377			0.734	0.994	0.966	0.9733167445	0.01445303093
	0.736	1052	1035	1039749544	0.00455808242			0.736	1130	1103	1137744385	0.00977516787			0.736	1001	1049	1009183319	0.01441220412			0.736	0.993	0.996	0.975927804	0.01446904906
	0.738	1054	1045	1041919609	0.004503839766			0.738	1127	1165	1140145597	0.009953732236			0.738	1034	1017	1011676554	0.0144268254			0.738	1012	0.971	0.9784910806	0.01448850752
	0.74	1059	1047	104405559	0.00444817329			0.74	1152	1130	1142495737	0.01013654976			0.74	1019	1053	101413177	0.01443833589			0.74	1065	0.934	0.9810069843	0.01451149458
	0.742	1036	1050	1046157416	0.004391144908			0.742	1177	1103	1144795163	0.01032345752			0.742	0.952	1022	1016548644	0.0144467403			0.742	0.990	1002	0.9834759723	0.01453809016
	0.744	1055	1074	1048225013	0.004332818075			0.744	1157	1127	1147044249	0.0105142864			0.744	1022	1019	1018926872	0.01445204976			0.744	0.970	0.957	0.9858985482	0.01456836566
	0.746	1040	1055	1050258305	0.004273257713			0.746	1165	1148	1149243385	0.01070886135			0.746	1018	1048	1021266168	0.01445428194			0.746	1049	1008	0.9882752602	0.01460238382
	0.748	1050	1053	1052257214	0.004212530137			0.748	1152	1097	1151392975	0.01090700168			0.748	1041	1066	1023566268	0.01445346106			0.748	0.995	0.979	0.9906066997	0.01464019858
	0.75	1067	1057	1054221661	0.004150702966			0.75	1201	1160	1153493434	0.01110852131			0.75	1028	1052	1025826926	0.01444961795			0.75	0.987	0.956	0.9928934994	0.01468185502
	0.752	1090	1065	1056151572	0.004087845049			0.752	1192	1122	1155545193	0.0113132291			0.752	1017	1015	102804792	0.01444279006			0.752	1039	1017	0.9951363315	0.01472738926
	0.754	1052	1038	105804687	0.004024026379			0.754	1133	1157	1157548689	0.01152092908			0.754	0.981	1001	1030229053	0.01443302144			0.754	0.980	0.987	0.9973359053	0.01477682836
	0.756	1043	1085	1059907487	0.003959318003			0.756	1183	1152	115950437	0.01173142078			0.756	1037	1079	1032370151	0.01442036275			0.756	0.995	0.998	0.9994929653	0.01483019033
	0.758	1083	1065	1061733353	0.003893791944			0.758	1168	1138	1161412692	0.01194449955			0.758	1014	0.950	1034471063	0.01440487121			0.758	0.993	0.995	1001608288	0.01488748407
	0.76	1062	1067	1063524407	0.0038275211			0.76	1210	1146	1163274115	0.01215995682			0.76	1050	1059	1036531668	0.01438661059			0.76	0.992	0.989	1003682682	0.01494870939
	0.762	1067	1085	1065280592	0.003760579162			0.762	1135	1128	1165089106	0.01237758045			0.762	1039	1018	1038551866	0.01436565109			0.762	1020	1011	1005716981	0.015013857
	0.764	1020	1027	1067001858	0.00369304052			0.764	1117	1173	1166858135	0.01259715503			0.764	1016	1055	1040531589	0.01434206931			0.764	1012	0.971	1007712046	0.01508290854
	0.766	1082	1095	1068688159	0.003624980165			0.766	1184	1171	1168581674	0.01281846218			0.766	1035	1090	1042470792	0.01431594812			0.766	1005	1053	1009668759	0.01515583667
	0.768	1074	1062	1070339461	0.003556473598			0.768	1176	1141	1170260198	0.01304128088			0.768	1035	1062	1044369457	0.01428737657			0.768	0.971	1035	1011588022	0.01523260509
	0.77	1086	1070	1071955736	0.003487596731			0.77	1171	1181	1171894179	0.0132653878			0.77	1057	1127	1046227596	0.01425644977			0.77	1015	1035	1013470755	0.01531316866
	0.772	1049	1071	1073536963	0.003418425789			0.772	1162	1135	1173484093	0.0134905576			0.772	1058	1068	1048045243	0.01422326872			0.772	0.949	0.988	1015317892	0.0153974735
	0.774	1073	1079	1075083133	0.003349037215			0.774	1185	1204	117503041	0.01371656325			0.774	1070	1101	1049822463	0.01418794014			0.774	1026	1077	1017130377	0.0154854571
	0.776	1098	1101	1076594245	0.003279507562			0.776	1204	1202	11765336	0.01394317639			0.776	1036	1040	1051559345	0.01415057634			0.776	1010	0.992	1018909166	0.01557704849
	0.778	1078	1062	1078070308	0.003209913399			0.778	1179	1141	1177994128	0.01417016757			0.778	1065	1040	1053256004	0.014111295			0.778	0.992	0.979	1020655218	0.01567216837
	0.78	1097	1081	1079511342	0.003140331206			0.78	1170	1157	1179412458	0.01439730667			0.78	0.992	1004	105491258	0.01407021895			0.78	1066	0.996	1022369497	0.01577072929
	0.782	1062	1068	1080917377	0.00307083727			0.782	1157	1212	1180789044	0.01462436314			0.782	1075	1020	1056529237	0.01402747598			0.782	1010	1030	102405297	0.01587263586
	0.784	1071	1104	1082288455	0.003001507586			0.784	1166	1172	118212434	0.01485110634			0.784	1047	1097	1058106164	0.01398319857			0.784	1039	1056	1025706598	0.01597778493
	0.786	1082	1055	1083624626	0.002932417748			0.786	1174	1177	1183418789	0.01507730586			0.786	1058	1103	1059643571	0.01393752366			0.786	1033	1043	1027331341	0.01608606582
	0.788	1094	1091	1084925956	0.002863642848			0.788	1250	1149	1184672831	0.01530273182			0.788	1007	1051	106114169	0.01389059238			0.788	1050	1032	1028928153	0.01619736055
	0.79	1112	1141	1086192518	0.00279525737			0.79	1207	1198	1185886897	0.01552715519			0.79	1087	1080	1062600775	0.01384254975			0.79	1063	0.986	1030497976	0.01631154411
	0.792	1064	1064	1087424401	0.002727335087			0.792	1201	1165	118706141	0.01575034808			0.792	1096	1122	1064021098	0.01379354443			0.792	1014	1044	1032041744	0.0164284847
	0.794	1047	1115	1088621702	0.002659948952			0.794	1193	1214	1188196785	0.01597208405			0.794	1089	1044	1065402953	0.01374372837			0.794	1075	1025	1033560375	0.01654804399
	0.796	1127	1105	1089784532	0.002593170999			0.796	1212	1183	1189293429	0.01619213837			0.796	1075	1009	1066746648	0.01369325653			0.796	1040	1010	1035054772	0.01667007745
	0.798	1052	1058	1090913014	0.002527072236			0.798	1171	1189	1190351739	0.01641028839			0.798	1073	1038	106805251	0.01364228654			0.798	1029	1001	1036525821	0.01679443458
	0.8	1102	1080	1092007281	0.002461722538			0.8	1194	1241	1191372102	0.01662631371			0.8	1034	1103	1069320882	0.01359097833			0.8	1041	1009	1037974387	0.01692095929
	0.802	1053	1064	1093067481	0.00239719055			0.802	1174	1232	1192354895	0.01683999658			0.802	1085	1037	1070552122	0.01353949384			0.802	1045	1035	1039401314	0.01704949015
	0.804	1089	1084	1094093772	0.002333543578			0.804	1216	1150	1193300487	0.01705112206			0.804	1041	1089	1071746599	0.01348799663			0.804	1030	1016	1040807422	0.01717986077
	0.806	1098	1082	1095086324	0.002270847491			0.806	1233	1163	1194209233	0.01725947839			0.806	1109	1088	1072904698	0.0134366515			0.806	1058	1031	1042193505	0.01731190007
	0.808	1086	1118	1096045321	0.002209166619			0.808	1164	1172	1195081479	0.01746485715			0.808	1026	1018	1074026814	0.01338562414			0.808	1041	1008	1043560333	0.01744543267
	0.81	1134	1123	1096970957	0.002148563653			0.81	1252	1216	1195917558	0.0176670536			0.81	1074	1038	1075113355	0.01333508075			0.81	1119	0.984	1044908644	0.01758027921
	0.812	1112	1116	1097863439	0.002089099546			0.812	1235	1204	1196717791	0.01786586686			0.812	1036	1065	1076164738	0.01328518766			0.812	1066	0.997	104623915	0.01771625671
	0.814	1083	1091	1098722986	0.002030833417			0.814	1189	1177	119748249	0.0180611002			0.814	1021	1087	1077181389	0.01323611089			0.814	1019	1081	104755253	0.01785317892
	0.816	1102	1130	1099549829	0.001973822457			0.816	1232	1171	1198211953	0.01825256122			0.816	1077	1141	1078163746	0.01318801584			0.816	1085	1057	1048849433	0.01799085666
	0.818	1102	1058	1100344212	0.001918121833			0.818	1185	1130	1198906464	0.01844006213			0.818	1022	1061	1079112252	0.01314106682			0.818	1084	1060	1050130475	0.01812909824
	0.82	1106	1122	1101106388	0.001863784597			0.82	1182	1180	1199566298	0.01862341991			0.82	1088	1112	1080027362	0.01309542667			0.82	1036	1036	1051396239	0.01826770973
	0.822	1135	1066	1101836623	0.0018108616			0.822	1197	1203	1200191715	0.01880245655			0.822	1069	1135	1080909536	0.01305125638			0.822	1060	1070	1052647272	0.01840649542
	0.824	1098	1122	1102535195	0.001759401401			0.824	1218	1153	1200782967	0.01897699923			0.824	1079	1103	1081759244	0.01300871467			0.824	1044	1034	1053884089	0.01854525812
	0.826	1109	1104	1103202391	0.001709450185			0.826	1205	1211	120134029	0.01914688052			0.826	1120	1053	108257696	0.01296795759			0.826	1089	1029	1055107168	0.01868379958
	0.828	1092	1085	1103838511	0.001661051681			0.828	1194	1180	1201863912	0.01931193857			0.828	1042	1105	1083363167	0.01292913813			0.828	1057	1016	1056316952	0.01882192077
	0.83	1128	1127	1104443862	0.001614247083			0.83	1185	1187	1202354047	0.01947201726			0.83	1077	1134	1084118356	0.01289240582			0.83	1106	1045	105751385	0.01895942235
	0.832	1105	1088	1105018762	0.001569074975			0.832	1210	1215	1202810903	0.01962696636			0.832	1057	1107	1084843021	0.01285790635			0.832	1011	1067	1058698231	0.01909610495
	0.834	1105	1087	110556354	0.001525571259			0.834	1171	1170	1203234674	0.01977664172			0.834	1099	1062	1085537665	0.01282578115			0.834	1045	1029	1059870432	0.01923176956
	0.836	1131	1135	1106078532	0.001483769084			0.836	1216	1217	1203625549	0.01992090538			0.836	1038	1110	1086202796	0.01279616706			0.836	1038	1079	1061030751	0.01936621787
	0.838	1068	1126	110656408	0.001443698785			0.838	1234	1193	1203983707	0.02005962572			0.838	1081	1046	1086838926	0.01276919592			0.838	1074	1051	1062179451	0.01949925264
	0.84	1083	1098	1107020538	0.001405387815			0.84	1227	1208	1204309322	0.02019267758			0.84	1086	1113	1087446574	0.01274499421			0.84	1127	1063	1063316759	0.01963067801
	0.842	1113	1120	1107448264	0.001368860695			0.842	1220	1191	1204602559	0.02031994236			0.842	1084	1102	1088026264	0.01272368274			0.842	1029	1072	1064442867	0.01976029987
	0.844	1117	1096	1107847623	0.001334138955			0.844	1213	1179	1204863581	0.02044130819			0.844	1107	1117	1088578523	0.01270537621			0.844	1066	1031	1065557931	0.01988792618
	0.846	1105	1158	1108218986	0.001301241088			0.846	1270	1204	1205092545	0.02055666995			0.846	1065	1130	1089103882	0.012690183			0.846	1126	1073	1066662073	0.02001336727
	0.848	1131	1104	1108562728	0.001270182502			0.848	1183	1185	1205289607	0.0206659294			0.848	1064	1080	1089602877	0.01267820473			0.848	1080	1093	1067755378	0.0201364362
	0.85	1100	1146	1108879229	0.001240975485			0.85	1249	1203	1205454921	0.02076899526			0.85	1130	1061	1090076047	0.01266953604			0.85	1093	1086	10688379	0.02025694903
	0.852	1095	1109	1109168873	0.001213629166			0.852	1205	1187	120558864	0.02086578327			0.852	1113	1131	1090523932	0.01266426427			0.852	1051	1064	1069909659	0.02037472513
	0.854	1109	1089	1109432046	0.001188149487			0.854	1234	1173	1205690916	0.02095621627			0.854	1046	1126	1090947075	0.01266246915			0.854	1078	1055	1070970641	0.02048958748
	0.856	1098	1104	1109669137	0.001164539175			0.856	1272	1164	1205761907	0.0210402242			0.856	1095	1102	1091346019	0.01266422259			0.856	1135	1048	1072020801	0.02060136294
	0.858	1123	1073	1109880537	0.001142797726			0.858	1214	1178	1205801769	0.02111774422			0.858	1121	1094	1091721309	0.0126695884			0.858	1076	1084	107306006	0.02070988251
	0.86	1088	1122	1110066637	0.001122921386			0.86	1236	1186	1205810665	0.02118872067			0.86	1066	1139	1092073488	0.01267862208			0.86	1164	1039	1074088312	0.02081498161
	0.862	1079	1121	1110227828	0.001104903146			0.862	1184	1182	1205788762	0.02125310516			0.862	1125	1084	1092403098	0.01269137062			0.862	1072	1064	1075105417	0.02091650031
	0.864	1106	1096	1110364503	0.001088732735			0.864	1202	1196	1205736233	0.02131085651			0.864	1066	1082	1092710679	0.01270787226			0.864	1066	1038	1076111207	0.02101428355
	0.866	1112	1109	1110477051	0.001074396626			0.866	1213	1224	1205653259	0.02136194084			0.866	1105	1137	1092996768	0.01272815641			0.866	1120	1065	1077105487	0.02110818143
	0.868	1106	1106	1110565863	0.00106187804			0.868	1206	1198	1205540027	0.02140633151			0.868	1045	1049	1093261896	0.01275224343			0.868	1062	1041	1078088031	0.02119804934
	0.87	1108	1119	1110631328	0.001051156961			0.87	1227	1225	1205396735	0.02144400913			0.87	1039	1184	109350659	0.01278014451			0.87	1036	1101	1079058588	0.0212837482
	0.872	1125	1120	1110673831	0.001042210158			0.872	1217	1206	1205223591	0.02147496153			0.872	1042	1088	1093731369	0.01281186162			0.872	1114	1037	1080016883	0.02136514465
	0.874	1071	1063	1110693758	0.001035011207			0.874	1211	1191	1205020813	0.02149918376			0.874	1061	1120	1093936747	0.01284738738			0.874	1099	1049	1080962613	0.02144211123
	0.876	1127	1143	1110691491	0.001029530527			0.876	1253	1204	1204788632	0.02151667802			0.876	1098	1148	1094123226	0.01288670499			0.876	1127	1039	1081895455	0.0215145265
	0.878	1118	1107	1110667411	0.001025735415			0.878	1144	1230	1204527291	0.02152745364			0.878	1064	1057	1094291299	0.01292978824			0.878	1060	1077	1082815062	0.02158227525
	0.88	1105	1105	1110621895	0.00102359009			0.88	1217	1180	1204237046	0.02153152701			0.88	1120	1085	109444145	0.01297660148			0.88	1103	1013	108372107	0.02164524857
	0.882	1090	1098	1110555319	0.001023055744			0.882	1239	1168	1203918167	0.02152892154			0.882	1160	1094	1094574149	0.01302709963			0.882	1071	1097	1084613092	0.02170334404
	0.884	1089	1093	1110468055	0.0010240906			0.884	1182	1186	120357094	0.0215196676			0.884	1085	1070	1094689853	0.0130812282			0.884	1080	1021	1085490728	0.02175646577
	0.886	1128	1113	1110360475	0.001026649972			0.886	1221	1171	1203195664	0.0215038024			0.886	1069	1112	1094789006	0.01313892338			0.886	1147	1082	1086353562	0.02180452456
	0.888	1090	1106	1110232946	0.001030686336			0.888	1194	1206	1202792655	0.02148136995			0.888	1103	1101	1094872037	0.0132001121			0.888	1061	1072	1087201163	0.02184743794
	0.89	1092	1127	1110085834	0.001036149402			0.89	1232	1198	1202362245	0.02145242097			0.89	1098	1090	1094939357	0.01326471215			0.89	1116	1130	1088033092	0.02188513024
	0.892	1140	1137	1109919504	0.001042986195			0.892	1236	1189	1201904781	0.02141701277			0.892	1136	1100	1094991362	0.01333263234			0.892	1082	1080	10888489	0.02191753268
	0.894	1125	1091	1109734317	0.001051141147			0.894	1214	1191	1201420629	0.02137520916			0.894	1076	1069	1095028432	0.01340377259			0.894	1087	1088	1089648132	0.0219445834
	0.896	1124	1134	1109530633	0.001060556181			0.896	1269	1232	1200910168	0.02132708036			0.896	1117	1051	1095050924	0.01347802419			0.896	1097	1104	1090430326	0.02196622746
	0.898	1147	1103	1109308809	0.001071170817			0.898	1183	1195	1200373797	0.02127270284			0.898	1115	1070	1095059179	0.01355526994			0.898	1110	1100	1091195022	0.0219824169
	0.9	1113	1095	1109069204	0.00108292227			0.9	1213	1199	1199811931	0.02121215924			0.9	1105	1095	1095053517	0.01363538441			0.9	1077	1109	1091941757	0.02199311073
	0.902	1124	1119	110881217	0.001095745565			0.902	1203	1156	1199224999	0.02114553821			0.902	1069	1124	1095034239	0.0137182342			0.902	1097	1068	1092670071	0.02199827492
	0.904	1086	1084	110853806	0.001109573647			0.904	1186	1206	119861345	0.02107293431			0.904	1107	1095	1095001624	0.01380367817			0.904	1071	1053	109337951	0.0219978824
	0.906	1129	1102	1108247226	0.001124337503			0.906	1216	1196	1197977747	0.02099444783			0.906	1112	1101	1094955928	0.01389156778			0.906	1119	1051	1094069626	0.02199191299
	0.908	1123	1143	1107940016	0.00113996629			0.908	1240	1177	1197318367	0.02091018467			0.908	1114	1022	1094897388	0.01398174739			0.908	1108	1064	1094739981	0.02198035343
	0.91	1121	1126	1107616777	0.001156387457			0.91	1259	1191	1196635804	0.0208202562			0.91	1091	1133	1094826218	0.01407405457			0.91	1103	1082	1095390148	0.02196319724
	0.912	1138	1078	1107277853	0.001173526889			0.912	1174	1217	1195930566	0.02072477905			0.912	1099	1037	1094742609	0.0141683205			0.912	1168	1099	1096019715	0.02194044476
	0.914	1078	1099	1106923585	0.001191309037			0.914	1215	1155	1195203173	0.02062387502			0.914	1073	1097	1094646732	0.0142643703			0.914	1126	1095	1096628284	0.02191210297
	0.916	1101	1127	1106554314	0.00120965707			0.916	1219	1172	1194454161	0.02051767086			0.916	1115	1107	1094538733	0.01436202344			0.916	1089	1106	1097215477	0.02187818549
	0.918	1098	1095	1106170374	0.001228493012			0.918	1167	1197	1193684074	0.02040629812			0.918	1100	1051	1094418739	0.01446109416			0.918	1057	1035	1097780937	0.02183871246
	0.92	1087	1110	1105772098	0.001247737899			0.92	1194	1194	1192893471	0.02028989296			0.92	1076	1083	1094286855	0.01456139186			0.92	1162	1105	1098324328	0.02179371043
	0.922	1106	1123	1105359814	0.001267311933			0.922	1202	1180	1192082918	0.02016859601			0.922	1134	1151	1094143163	0.01466272157			0.922	1099	1084	1098845339	0.02174321227
	0.924	1114	1103	1104933848	0.001287134633			0.924	1182	1180	1191252991	0.02004255213			0.924	1090	1074	1093987727	0.0147648844			0.924	1120	1062	1099343683	0.02168725703
	0.926	1120	1097	1104494519	0.001307125001			0.926	1184	1182	1190404277	0.01991191025			0.926	1051	1155	109382059	0.01486767795			0.926	1076	1180	1099819105	0.02162588985
	0.928	1100	1086	1104042144	0.00132720168			0.928	1175	1163	1189537367	0.0197768232			0.928	1083	1077	1093641776	0.01497089685			0.928	1091	1074	1100271374	0.02155916177
	0.93	1090	1102	1103577032	0.001347283116			0.93	1199	1192	118865286	0.01963744746			0.93	1100	1032	1093451291	0.01507433323			0.93	1123	1115	1100700293	0.02148712965
	0.932	1127	1104	110309949	0.001367287731			0.932	1198	1180	1187751361	0.01949394301			0.932	1035	1120	1093249124	0.01517777717			0.932	1130	1131	1101105696	0.02140985599
	0.934	1039	1103	1102609815	0.00138713408			0.934	1194	1160	1186833477	0.0193464731			0.934	1058	1094	1093035247	0.01528101723			0.934	1131	1074	1101487449	0.0213274088
	0.936	1102	1130	1102108303	0.001406741027			0.936	1198	1220	1185899821	0.01919520407			0.936	1109	1103	1092809619	0.01538384099			0.936	1139	1118	1101845453	0.02123986142
	0.938	1090	1074	1101595241	0.001426027908			0.938	1174	1163	1184951008	0.01904030512			0.938	1084	1122	1092572186	0.01548603546			0.938	1072	1120	1102179641	0.02114729234
	0.94	1111	1069	1101070909	0.001444914702			0.94	1188	1146	1183987654	0.01888194809			0.94	1047	1086	1092322878	0.01558738771			0.94	1112	1090	1102489983	0.02104978511
	0.942	1132	1132	1100535582	0.0014633222			0.942	1174	1229	1183010375	0.01872030727			0.942	1107	1116	109206162	0.01568768529			0.942	1107	1111	1102776483	0.02094742807
	0.944	1112	1098	1099989529	0.001481172171			0.944	1185	1161	118201979	0.01855555921			0.944	1063	1089	1091788326	0.0157867168			0.944	1120	1093	1103039179	0.02084031425
	0.946	1114	1106	109943301	0.001498387529			0.946	1218	1188	1181016512	0.01838788242			0.946	1093	1136	1091502901	0.01588427234			0.946	1140	1115	1103278145	0.02072854114
	0.948	1102	1111	1098866278	0.001514892501			0.948	1151	1154	1180001156	0.01821745723			0.948	1043	1061	1091205248	0.01598014411			0.948	1146	1095	110349349	0.02061221056
	0.95	1103	1104	1098289581	0.001530612787			0.95	1198	1148	1178974333	0.01804446555			0.95	1079	1091	1090895265	0.01607412683			0.95	1113	1087	1103685356	0.02049142843
	0.952	1085	1102	1097703158	0.001545475724			0.952	1201	1168	1177936647	0.01786909062			0.952	1065	1079	109057285	0.01616601828			0.952	1138	1097	1103853919	0.0203663046
	0.954	1075	1074	1097107241	0.001559410447			0.954	1183	1182	1176888702	0.01769151682			0.954	1078	1134	1090237898	0.01625561977			0.954	1111	1042	1103999387	0.02023695267
	0.956	1116	1099	1096502054	0.00157234804			0.956	1223	1162	1175831093	0.01751192943			0.956	1096	1131	1089890312	0.01634273665			0.956	1128	1112	1104122002	0.0201034898
	0.958	1074	1110	1095887814	0.001584221692			0.958	1256	1122	117476441	0.01733051442			0.958	1105	1087	1089529993	0.01642717876			0.958	1107	1044	1104222034	0.0199660365
	0.96	1085	1082	1095264733	0.001594966845			0.96	1189	1194	1173689233	0.01714745819			0.96	1086	1113	1089156853	0.01650876088			0.96	1099	1074	1104299783	0.0198247165
	0.962	1107	1098	1094633012	0.001604521342			0.962	1173	1164	1172606138	0.0169629474			0.962	1067	1124	108877081	0.01658730322			0.962	1106	1097	1104355577	0.01967965649
	0.964	1081	1062	1093992846	0.001612825562			0.964	1158	1184	1171515686	0.01677716872			0.964	1130	1074	1088371791	0.01666263181			0.964	1113	1107	1104389773	0.01953098596
	0.966	1077	1091	1093344424	0.001619822559			0.966	1176	1155	1170418433	0.01659030857			0.966	1051	1125	1087959737	0.01673457895			0.966	1152	1060	1104402751	0.01937883703
	0.968	1082	1101	1092687929	0.001625458191			0.968	1154	1130	116931492	0.01640255296			0.968	1119	1063	1087534599	0.01680298358			0.968	1121	1087	1104394916	0.01922334426
	0.97	1111	1088	1092023535	0.001629681246			0.97	1191	1143	1168205678	0.01621408724			0.97	1046	1102	1087096346	0.01686769171			0.97	1099	1094	1104366694	0.01906464444
	0.972	1096	1088	1091351412	0.00163244356			0.972	1160	1121	1167091225	0.01602509586			0.972	1037	1108	1086644961	0.01692855675			0.972	1129	1103	1104318532	0.01890287643
	0.974	1091	1092	1090671722	0.001633700127			0.974	1193	1181	1165972064	0.01583576219			0.974	1089	1130	1086180446	0.01698543984			0.974	1128	1099	1104250899	0.01873818099
	0.976	1089	1126	1089984625	0.00163340921			0.976	1135	1186	1164848685	0.01564626827			0.976	1051	1097	1085702821	0.01703821025			0.976	1175	1054	1104164276	0.01857070056
	0.978	1067	1095	1089290274	0.001631532436			0.978	1147	1134	1163721563	0.01545679461			0.978	1082	1062	1085212126	0.01708674559			0.978	1121	1091	1104059164	0.01840057914
	0.98	1089	1075	1088588817	0.001628034889			0.98	1184	1148	1162591154	0.01526751996			0.98	1050	1139	1084708422	0.01713093215			0.98	1085	1138	1103936075	0.0182279621
	0.982	1087	1097	10878804	0.001622885195			0.982	1163	1171	1161457902	0.01507862115			0.982	1115	1114	1084191793	0.01717066517			0.982	1101	1095	1103795534	0.01805299598
	0.984	1056	1069	1087165164	0.001616055598			0.984	1222	1166	1160322231	0.0148902728			0.984	1057	1140	1083662345	0.017205849			0.984	1062	1100	1103638075	0.01787582838
	0.986	1104	1117	108644325	0.001607522028			0.986	1183	1175	1159184546	0.0147026472			0.986	1064	1096	1083120209	0.01723639739			0.986	1131	1113	1103464241	0.01769660776
	0.988	1078	1092	1085714792	0.001597264167			0.988	1177	1130	1158045237	0.01451591406			0.988	1072	1069	1082565537	0.01726223362			0.988	1084	1058	110327458	0.0175154833
	0.99	1106	1081	1084979929	0.001585265492			0.99	1171	1148	1156904673	0.01433024032			0.99	1092	1135	1081998509	0.01728329069			0.99	1094	1053	1103069647	0.01733260475
	0.992	1069	1069	1084238793	0.001571513328			0.992	1169	1143	1155763202	0.01414578998			0.992	1006	1067	1081419328	0.01729951141			0.992	1102	1119	1102849997	0.01714812227
	0.994	1078	1085	1083491519	0.001555998879			0.994	1146	1144	1154621155	0.01396272388			0.994	1094	1077	1080828221	0.01731084857			0.994	1083	1137	1102616187	0.01696218631
	0.996	1073	1074	1082738242	0.001538717254			0.996	1186	1179	1153478839	0.01378119954			0.996	1081	1097	108022544	0.01731726495			0.996	1093	1141	1102368772	0.01677494744
	0.998	1066	1089	1081979098	0.001519667489			0.998	1179	1129	1152336544	0.01360137099			0.998	1072	1099	1079611264	0.0173187334			0.998	1133	1124	1102108305	0.01658655624
	1	1078	1083	1081214225	0.00149885255			1	1150	1139	1151194534	0.01342338855			1	1085	1082	1078985994	0.01731523689			1	1107	1111	1101835336	0.01639716317
	1002	1084	1096	1080443762	0.001476279338			1002	1142	1131	1150053055	0.01324739874			1002	1047	1143	1078349955	0.01730676844			1002	1101	1117	1101550408	0.01620691843
	1004	1076	1082	1079667852	0.001451958675			1004	1161	1118	1148912327	0.01307354405			1004	1032	1122	1077703495	0.01729333116			1004	1104	1066	1101254055	0.01601597185
	1006	1072	1068	1078886643	0.00142590529			1006	1145	1102	1147772551	0.01290196281			1006	1052	1107	1077046986	0.01727493815			1006	1099	1088	1100946804	0.01582447277
	1008	1083	1106	1078100286	0.001398137792			1008	1121	1136	1146633905	0.01273278905			1008	1069	1121	1076380819	0.01725161243			1008	1140	0.997	1100629172	0.01563256995
	1.01	1084	1111	1077308935	0.001368678628			1.01	1182	1156	1145496541	0.01256615237			1.01	1036	1082	1075705409	0.01722338682			1.01	1092	1110	1100301661	0.01544041142
	1012	1080	1069	1076512754	0.001337554045			1012	1118	1142	1144360593	0.01240217775			1012	1071	1092	1075021188	0.01719030381			1012	1128	1109	1099964762	0.01524814441
	1014	1065	1041	1075711908	0.001304794032			1014	1124	1149	1143226169	0.01224098549			1014	1070	1110	1074328607	0.0171524154			1014	1111	1075	1099618953	0.01505591527
	1016	1054	1085	1074906573	0.00127043226			1016	1163	1141	1142093358	0.01208269105			1016	1070	1091	1073628132	0.01710978291			1016	1101	1086	1099264692	0.01486386932
	1018	1090	1071	1074096928	0.001234506006			1018	1134	1134	1140962224	0.01192740497			1018	1110	1032	1072920248	0.01706247678			1018	1063	1110	1098902424	0.01467215082
	1.02	1081	1068	1073283161	0.001197056079			1.02	1111	1159	1139832811	0.01177523273			1.02	1059	1114	1072205449	0.01701057629			1.02	1079	1128	1098532575	0.01448090284
	1022	1070	1096	1072465468	0.001158126732			1022	1145	1127	1138705143	0.01162627465			1022	1079	1037	1071484247	0.01695416938			1022	1113	1073	1098155553	0.01429026723
	1024	1087	1073	1071644052	0.001117765562			1024	1166	1150	1137579222	0.01148062587			1024	1076	1051	1070757158	0.01689335228			1024	1076	1098	1097771745	0.01410038447
	1026	1086	1086	1070819124	0.00107602341			1026	1146	1138	1136455032	0.0113383762			1026	1068	1055	1070024711	0.01682822929			1026	1101	1051	109738152	0.01391139366
	1028	1060	1054	1069990903	0.001032954249			1028	1141	1117	1135332537	0.01119961006			1028	1046	1094	1069287441	0.0167589124			1028	1115	1102	1096985225	0.01372343244
	1.03	1087	1057	1069159617	0.0009886150676			1.03	1137	1134	1134211684	0.01106440646			1.03	1115	1075	1068545885	0.01668552097			1.03	1104	1097	1096583186	0.0135366369
	1032	1059	1089	1068325502	0.0009430657421			1032	1131	1069	11330924	0.01093283891			1032	1042	1051	1067800588	0.0166081814			1032	1153	1058	1096175708	0.01335114151
	1034	1055	1042	10674888	0.0008963689074			1034	1150	1110	11319746	0.01080497539			1034	1069	1062	1067052091	0.01652702668			1034	1123	1087	1095763074	0.0131670791
	1036	1061	1071	1066649766	0.000848589818			1036	1143	1114	1130858182	0.01068087832			1036	1016	1073	1066300937	0.01644219609			1036	1118	1081	1095345545	0.01298458076
	1038	1072	1073	1065808657	0.0007997962048			1038	1146	1152	1129743029	0.01056060451			1038	1055	1068	1065547666	0.01635383471			1038	1117	1076	1094923359	0.01280377582
	1.04	1069	1109	106496574	0.0007500581256			1.04	1151	1139	1128629014	0.01044420519			1.04	1089	1132	1064792814	0.01626209306			1.04	1145	1114	1094496732	0.01262479176
	1042	1077	1066	1064121292	0.0006994478112			1042	1110	1123	1127515995	0.01033172596			1042	1054	1066	1064036909	0.01616712664			1042	1113	1069	1094065857	0.01244775416
	1044	1088	1062	1063275592	0.0006480395058			1044	1130	1121	1126403823	0.01022320681			1044	1095	1056	1063280474	0.01606909549			1044	1074	1084	1093630905	0.0122727867
	1046	1069	1056	1062428928	0.0005959093042			1046	1102	1127	1125292338	0.01011868214			1046	1074	1083	1062524019	0.01596816373			1046	1046	1122	1093192025	0.01210001103
	1048	1042	1059	1061581594	0.0005431349846			1048	1122	1122	1124181373	0.01001818078			1048	1028	1060	1061768044	0.01586449911			1048	1113	1130	1092749342	0.01192954679
	1.05	1100	1060	1060733889	0.0004897958377			1.05	1141	1141	1123070756	0.009921726004			1.05	0.978	1048	1061013037	0.01575827257			1.05	1093	1117	109230296	0.01176151153
	1052	1032	1043	1059886117	0.0004359724935			1052	1123	1096	1121960309	0.009829335578			1052	1047	1015	106025947	0.01564965768			1052	1039	1053	1091852961	0.01159602066
	1054	1058	1064	1059038584	0.0003817467455			1054	1107	1125	1120849852	0.009741021821			1054	1059	1027	1059507802	0.01553883027			1054	1083	1094	1091399406	0.01143318741
	1056	1063	1055	1058191602	0.000327201372			1056	1126	1121	1119739203	0.009656791649			1056	1037	1109	1058758473	0.01542596788			1056	1086	1093	1090942334	0.0112731228
	1058	1015	1042	1057345484	0.0002724199575			1058	1090	1108	1118628178	0.009576646649			1058	1044	1061	1058011905	0.01531124929			1058	1097	1110	1090481764	0.01111593555
	1.06	1029	1061	1056500548	0.0002174867113			1.06	1122	1109	1117516597	0.00950058315			1.06	1052	1084	1057268503	0.01519485405			1.06	1075	1075	1090017697	0.01096173208
	1062	1078	1049	1055657109	0.0001624862868			1062	1106	1098	1116404282	0.009428592306			1062	1042	0.997	1056528651	0.01507696203			1062	1112	1061	1089550112	0.01081061644
	1064	1046	1049	1054815485	0.0001075036003			1064	1098	1116	1115291059	0.009360660192			1064	1039	1094	1055792712	0.01495775286			1064	1059	1089	1089078972	0.01066269024
	1066	1059	1083	1053975995	5.26E-05			1066	1139	1141	1114176761	0.009296767902			1066	1072	1075	1055061031	0.01483740554			1066	1093	1096	1088604223	0.01051805265
	1068	1065	1058	1053138954	2.07E-06			1068	1127	1120	1113061227	0.009236891655			1068	1046	1066	105433393	0.01471609794			1068	1119	1084	1088125794	0.01037680031
	1.07	1045	1045	105230468	5.65E-05			1.07	1139	1105	1111944305	0.009181002911			1.07	1047	1058	105361171	0.01459400635			1.07	1101	1056	1087643601	0.01023902728
	1072	1027	1063	1051473485	0.0001105523424			1072	1092	1111	1110825855	0.009129068493			1072	1035	1047	1052894649	0.014471305			1072	1083	1070	1087157544	0.01010482502
	1074	1050	1040	1050645679	0.0001641759924			1074	1123	1141	1109705747	0.009081050719			1074	1082	1056	1052183006	0.01434816567			1074	1100	1070	1086667514	0.009974282288
	1076	1049	1069	1049821571	0.0002172769248			1076	1093	1126	1108583865	0.009036907534			1076	1058	1052	1051477017	0.01422475721			1076	1070	1070	108617339	0.009847485127
	1078	1035	1070	1049001463	0.0002697733627			1078	1101	1116	1107460105	0.008996592652			1078	1015	1058	1050776896	0.01410124514			1078	1077	1073	1085675042	0.009724516775
	1.08	1050	1062	1048185653	0.0003215846613			1.08	1119	1118	1106334382	0.008960055709			1.08	1071	1019	1050082837	0.01397779125			1.08	1137	1054	1085172335	0.009605457625
	1082	1037	1034	1047374435	0.0003726314679			1082	1115	1116	1105206624	0.008927242409			1082	0.999	1045	1049395012	0.01385455322			1082	1037	1038	1084665127	0.009490385153
	1084	1068	1024	1046568094	0.0004228358781			1084	1126	1086	1104076777	0.008898094689			1084	1075	1065	1048713574	0.01373168421			1084	1122	1036	1084153272	0.009379373861
	1086	1073	1040	104576691	0.0004721215865			1086	1080	1068	1102944806	0.00887255088			1086	1011	1061	1048038655	0.01360933251			1086	1091	1102	1083636624	0.009272495206
	1088	1062	1030	1044971156	0.0005204140323			1088	1124	1073	1101810695	0.008850545874			1088	1019	1098	1047370367	0.01348764123			1088	1095	1127	1083115037	0.00916981754
	1.09	1067	1042	1044181097	0.0005676405391			1.09	1118	1069	1100674445	0.008832011298			1.09	1052	0.995	1046708806	0.01336674793			1.09	1099	1029	1082588369	0.009071406035
	1092	1028	1052	1043396987	0.0006137304486			1092	1114	1116	1099536081	0.008816875686			1092	1040	1106	1046054048	0.01324678434			1092	1034	1080	1082056481	0.008977322616
	1094	1052	1032	1042619074	0.0006586152478			1094	1120	1096	1098395646	0.008805064661			1094	1014	1042	1045406151	0.01312787608			1094	1102	1080	108151924	0.008887625891
	1096	1045	1057	1041847594	0.0007022286897			1096	1081	1107	1097253204	0.008796501117			1096	1039	1035	1044765161	0.01301014237			1096	1120	1080	1080976523	0.008802371073
	1098	1015	1016	1041082774	0.0007445069066			1098	1099	1064	1096108844	0.008791105396			1098	1028	1045	1044131103	0.0128936958			1098	1051	1116	1080428219	0.008721609907
	1.1	1048	1049	1040324829	0.0007853885163			1.1	1122	1114	1094962672	0.008788795483			1.1	1091	1029	1043503993	0.01277864211			1.1	1089	1086	1079874227	0.008645390594
	1102	1027	1059	1039573962	0.0008248147208			1102	1122	1088	1093814819	0.008789487183			1102	1059	1107	104288383	0.01266507999			1102	1074	1079	1079314461	0.008573757718
	1104	1051	1031	1038830368	0.0008627293973			1104	1089	1075	1092665437	0.008793094318			1104	1023	1033	1042270601	0.0125531009			1104	1096	1050	1078748853	0.008506752159
	1106	1055	1038	1038094226	0.0008990791806			1106	1106	1076	10915147	0.008799528908			1106	1032	1013	1041664282	0.01244278891			1106	1102	1036	1078177352	0.008444411024
	1108	1015	1017	1037365704	0.0009338135381			1108	1064	1119	1090362805	0.008808701364			1108	1017	1061	1041064839	0.01233422057			1108	1114	1106	1077599924	0.008386767561
	1.11	1039	1026	1036644957	0.0009668848361			1.11	1118	1102	1089209969	0.008820520673			1.11	1047	1047	1040472227	0.0122274648			1.11	1124	1070	1077016559	0.008333851084
	1112	1024	1018	1035932128	0.0009982483979			1112	1104	1050	1088056431	0.008834894588			1112	1073	1057	1039886392	0.01212258283			1112	1136	1050	1076427267	0.008285686891
	1114	1027	1022	1035227347	0.001027862553			1114	1105	1067	1086902452	0.008851729814			1114	1030	1055	1039307273	0.01201962811			1114	1106	1046	1075832083	0.008242296186
	1116	1058	1044	1034530729	0.001055688678			1116	1100	1092	1085748313	0.008870932189			1116	1043	1045	1038734801	0.01191864629			1116	1148	1109	1075231064	0.008203696003
	1118	1033	1006	1033842379	0.00108169123			1118	1075	1063	1084594314	0.008892406873			1118	1038	1036	10381689	0.01181967519			1118	1043	1049	1074624292	0.008169899125
	1.12	1058	1057	1033162384	0.001105837767			1.12	1087	1079	1083440776	0.008916058522			1.12	1023	1027	1037609489	0.01172274484			1.12	1066	1123	1074011875	0.008140914012
	1122	1019	1011	1032490824	0.001128098968			1122	1081	1089	1082288039	0.00894179147			1122	1066	1038	1037056482	0.01162787749			1122	1061	1055	1073393946	0.008116744722
	1124	1037	1038	1031827762	0.001148448635			1124	1075	1080	108113646	0.0089695099			1124	1021	1061	1036509788	0.01153508769			1124	1064	1111	1072770664	0.008097390843
	1126	1038	1028	103117325	0.001166863693			1126	1106	1056	1079986414	0.008999118017			1126	1090	1069	1035969313	0.01144438234			1126	1052	1061	1072142212	0.008082847421
	1128	1027	1023	1030527327	0.00118332418			1128	1059	1048	1078838292	0.009030520216			1128	0.999	1047	1035434958	0.01135576082			1128	1056	1075	1071508802	0.008073104893
	1.13	1060	1030	102989002	0.001197813226			1.13	1107	1078	1077692501	0.009063621241			1.13	1046	1016	1034906621	0.01126921513			1.13	1069	1074	1070870667	0.008068149021
	1132	0.989	1018	1029261345	0.001210317031			1132	1070	1061	1076549464	0.009098326349			1132	1039	1022	1034384201	0.01118472999			1132	1063	1069	1070228068	0.008067960835
	1134	1020	1035	1028641307	0.001220824824			1134	1082	1096	1075409615	0.009134541458			1134	1002	1034	1033867589	0.01110228303			1134	1105	1053	1069581289	0.008072516573
	1136	0.992	1023	1028029898	0.001229328828			1136	1044	1072	1074273404	0.009172173301			1136	1051	1007	1033356681	0.01102184502			1136	1051	1075	1068930638	0.008081787626
	1138	1065	1059	1027427102	0.001235824205			1138	1092	1064	107314129	0.009211129563			1138	1040	1019	1032851365	0.01094338002			1138	1068	1068	1068276443	0.008095740495
	1.14	1022	1035	1026832893	0.001240309			1.14	1089	1070	1072013746	0.009251319027			1.14	1042	1028	1032351534	0.01086684561			1.14	1078	1082	1067619057	0.008114336745
	1142	1012	1028	1026247234	0.00124278408			1142	1073	1050	107089125	0.009292651699			1142	0.978	1041	1031857075	0.01079219321			1142	1113	1056	1066958852	0.008137532965
	1144	1051	1034	1025670082	0.001243253059			1144	1077	1071	1069774292	0.009335038937			1144	1024	1054	1031367878	0.01071936825			1144	1068	1078	1066296219	0.008165280738
	1146	1019	1007	1025101382	0.001241722227			1146	1090	1067	1068663368	0.009378393571			1146	1025	1007	1030883832	0.01064831049			1146	1031	1101	1065631567	0.008197526614
	1148	1023	1008	1024541076	0.001238200461			1148	1088	1076	106755898	0.009422630017			1148	1047	1054	1030404826	0.01057895433			1148	1057	0.989	1064965322	0.008234212089
	1.15	1006	1058	1023989096	0.001232699144			1.15	1081	1091	1066461633	0.009467664383			1.15	1049	1026	1029930749	0.01051122911			1.15	1056	1070	1064297924	0.008275273592
	1152	1006	1003	1023445369	0.001225232065			1152	1077	1059	1065371837	0.00951341457			1152	0.991	1088	1029461493	0.01044505941			1152	1119	1038	1063629828	0.008320642481
	1154	1025	0.992	1022909816	0.001215815326			1154	1067	1064	1064290103	0.009559800368			1154	0.986	1022	1028996949	0.01038036541			1154	1061	1080	10629615	0.008370245039
	1156	1031	1049	1022382352	0.001204467237			1156	1032	1073	1063216943	0.009606743541			1156	1044	1027	1028537011	0.01031706324			1156	1116	1064	1062293416	0.008424002488
	1158	1021	1008	102186289	0.001191208208			1158	1074	1040	1062152864	0.009654167906			1158	1052	1024	1028081574	0.01025506531			1158	1052	1078	1061626059	0.008481831
	1.16	1024	1016	1021351338	0.001176060644			1.16	1075	1060	1061098376	0.009701999411			1.16	1009	1079	1027630536	0.0101942807			1.16	1034	1064	1060959921	0.008543641728
	1162	1058	1046	10208476	0.001159048828			1162	1100	1042	1060053979	0.009750166198			1162	1029	1032	1027183796	0.01013461554			1162	1094	1034	1060295498	0.008609340832
	1164	1049	1009	1020351578	0.001140198807			1164	1047	1054	1059020171	0.009798598666			1164	1002	1013	1026741257	0.01007597336			1164	1055	1048	1059633287	0.008678829527
	1166	1032	1046	1019863172	0.001119538275			1166	1062	1048	1057997439	0.00984722952			1166	1028	1066	1026302825	0.01001825551			1166	1080	1029	1058973787	0.008752004128
	1168	1014	1010	1019382282	0.001097096451			1168	1051	1036	1056986264	0.00989599382			1168	0.976	1009	1025868409	0.009961361519			1168	1031	1011	1058317498	0.008828756115
	1.17	1027	1003	1018908805	0.001072903962			1.17	1057	1066	1055987115	0.009944829022			1.17	0.995	1057	1025437922	0.009905189519			1.17	1035	1113	1057664913	0.008908972196
	1172	1031	0.994	1018442637	0.001046992721			1172	1071	1046	1055000447	0.009993675005			1172	0.985	1010	1025011281	0.00984963662			1172	1040	1090	1057016525	0.008992534387
	1174	1030	0.987	1017983676	0.001019395803			1174	1023	1044	1054026705	0.0100424741			1174	1011	0.990	1024588408	0.009794599312			1174	1050	1027	1056372816	0.009079320101
	1176	1025	1041	1017531819	0.0009901473256			1176	1091	1054	1053066315	0.01009117112			1176	1046	1026	102416923	0.009739973864			1176	1092	1074	1055734264	0.009169202241
	1178	1004	1020	1017086963	0.000959282331			1178	1058	1064	1052119689	0.01013971336			1178	1003	1042	1023753677	0.009685656713			1178	1019	1046	1055101334	0.009262049307
	1.18	1024	1005	1016649006	0.0009268366623			1.18	1068	1042	105118722	0.01018805059			1.18	0.996	1054	1023341688	0.009631544858			1.18	1030	1015	105447448	0.009357725512
	1182	1017	1049	1016217847	0.0008928468483			1182	1057	1005	1050269283	0.0102361351			1182	1010	1036	1022933206	0.009577536247			1182	1112	1036	1053854145	0.009456090905
	1184	1018	1020	1015793388	0.0008573499875			1184	1074	1021	104936623	0.01028392165			1184	1028	1012	1022528183	0.009523530157			1184	1045	1077	1053240755	0.009557001506
	1186	0.996	0.986	1015375529	0.0008203836348			1186	1034	1037	1048478394	0.01033136749			1186	1049	1021	1022126574	0.00946942757			1186	1073	1084	105263472	0.009660309449
	1188	1036	0.982	1014964176	0.0007819856912			1188	1051	1046	1047606084	0.01037843232			1188	1059	0.997	1021728346	0.00941513154			1188	1024	1048	1052036434	0.009765863133
	1.19	1015	1021	1014559234	0.0007421942972			1.19	1041	1023	1046749586	0.0104250783			1.19	1020	1020	1021333471	0.009360547553			1.19	1094	1064	1051446271	0.009873507384
	1192	1007	0.999	101416061	0.000701047729			1192	1033	1033	1045909161	0.01047126998			1192	1025	0.981	1020941931	0.009305583876			1192	1009	1026	1050864586	0.009983083624
	1194	0.985	1027	1013768215	0.0006585843			1194	1036	1035	1045085044	0.01051697431			1194	1026	1024	1020553714	0.009250151895			1194	1046	1042	1050291711	0.01009443005
	1196	1025	1026	101338196	0.0006148422657			1196	1099	1072	1044277445	0.01056216057			1196	1059	1019	1020168819	0.009194166442			1196	1014	1028	1049727959	0.01020738182
	1198	1012	1018	1013001762	0.0005698597339			1198	1062	1039	1043486547	0.01060680036			1198	1042	1010	1019787253	0.00913754611			1198	1041	1028	1049173616	0.01032177126
	1.2	1012	1015	1012627537	0.0005236745797			1.2	1040	1011	1042712504	0.01065086753			1.2	1038	1058	1019409032	0.009080213552			1.2	1088	1049	1048628948	0.01043742803
	1202	0.989	1009	1012259205	0.000476324366			1202	1048	1049	1041955445	0.01069433814			1202	1040	1028	1019034181	0.009022095768			1202	1016	1074	1048094194	0.01055417938
	1204	1028	1025	101189669	0.0004278462698			1204	1049	1055	1041215468	0.01073719041			1204	1012	1060	1018662734	0.008963124378			1204	1025	1046	1047569569	0.01067185033
	1206	1037	1008	1011539916	0.0003782770139			1206	1033	1048	1040492645	0.01077940465			1206	0.995	1015	1018294733	0.008903235873			1206	1064	1032	1047055261	0.01079026394
	1208	1002	1013	1011188813	0.0003276528049			1208	1026	1024	1039787017	0.01082096323			1208	1004	0.997	1017930229	0.008842371857			1208	1031	1035	1046551432	0.01090924147
	1.21	1026	1031	101084331	0.0002760092777			1.21	1078	1027	1039098598	0.01086185049			1.21	1042	1044	1017569281	0.008780479267			1.21	1087	1062	1046058219	0.01102860268
	1212	0.998	1024	1010503343	0.0002233814459			1212	1008	1023	1038427372	0.01090205267			1212	0.980	1010	1017211955	0.008717510573			1212	1092	1050	1045575731	0.01114816605
	1214	0.991	1014	1010168846	0.0001698036593			1214	1068	1037	1037773294	0.01094155786			1214	0.992	1023	1016858327	0.008653423967			1214	1024	1045	1045104052	0.01126774901
	1216	1010	1017	1009839759	0.0001153095673			1216	1015	1061	1037136292	0.01098035595			1216	1008	1033	1016508476	0.008588183526			1216	1084	1051	1044643236	0.0113871682
	1218	1008	1027	1009516022	5.99E-05			1218	1041	1038	1036516264	0.01101843848			1218	0.994	1042	101616249	0.008521759359			1218	1059	1011	1044193314	0.01150623976
	1.22	0.998	1042	1009197578	3.70E-06			1.22	1036	0.995	1035913081	0.01105579865			1.22	0.986	1061	1015820461	0.008454127732			1.22	1032	1041	1043754287	0.01162477952
	1222	1021	1006	1008884373	5.33E-05			1222	1012	1043	1035326584	0.01109243122			1222	0.962	1010	1015482486	0.008385271178			1222	1047	1026	1043326131	0.01174260333
	1224	0.985	0.982	1008576351	0.000111182832			1224	0.996	1055	1034756592	0.0111283324			1224	1071	1002	1015148668	0.008315178578			1224	1041	1008	1042908796	0.01185952727
	1226	1002	1031	1008273462	0.0001697799006			1226	1019	1023	1034202892	0.01116349979			1226	1001	1037	1014819111	0.008243845231			1226	1052	1066	1042502205	0.01197536795
	1228	0.976	0.990	1007975654	0.0002291072613			1228	1034	1028	103366525	0.01119793233			1228	0.977	1031	1014493924	0.008171272894			1228	1064	1015	1042106256	0.01208994277
	1.23	1005	1033	1007682876	0.0002891366157			1.23	1019	1067	1033143405	0.01123163018			1.23	1030	1066	1014173217	0.008097469815			1.23	1060	1010	1041720823	0.01220307018
	1232	1006	0.993	100739508	0.0003498404144			1232	1018	1022	1032637072	0.01126459466			1232	0.973	1003	1013857102	0.008022450727			1232	1059	1027	1041345755	0.01231456993
	1234	0.991	1013	1007112217	0.0004111918347			1234	1068	1012	1032145946	0.01129682816			1234	1025	1049	1013545691	0.007946236838			1234	1017	0.994	1040980875	0.01242426339
	1236	1008	1014	1006834239	0.0004731647512			1236	1045	1022	1031669698	0.01132833406			1236	1011	1047	1013239095	0.007868855791			1236	1059	1059	1040625986	0.01253197376
	1238	0.998	1006	1006561096	0.0005357337018			1238	1046	1019	103120798	0.01135911666			1238	0.975	1016	1012937425	0.007790341608			1238	1037	1011	1040280869	0.01263752637
	1.24	1007	1008	1006292742	0.000598873847			1.24	1053	1005	1030760424	0.0113891811			1.24	1024	1013	1012640791	0.007710734614			1.24	1075	1083	1039945283	0.01274074894
	1242	1013	1008	1006029128	0.0006625609252			1242	1053	1041	1030326647	0.01141853324			1242	0.969	1032	1012349297	0.007630081338			1242	1016	1041	1039618966	0.0128414718
	1244	0.986	0.991	1005770205	0.0007267712023			1244	1020	0.997	1029906246	0.01144717964			1244	0.972	0.991	1012063047	0.007548434398			1244	1041	0.979	1039301638	0.01293952821
	1246	1017	1033	1005515925	0.0007914814167			1246	1045	1069	1029498805	0.01147512746			1246	1015	1014	1011782139	0.007465852367			1246	1008	1087	1038993002	0.01303475455
	1248	1031	1001	1005266239	0.0008566687208			1248	1019	1013	1029103896	0.01150238434			1248	1005	1037	1011506667	0.007382399621			1248	1055	1106	1038692743	0.01312699063
	1.25	1015	1003	1005021098	0.0009223106176			1.25	1053	1020	1028721078	0.0115289584			1.25	1004	1011	1011236717	0.007298146167			1.25	1077	0.990	1038400533	0.01321607987
	1252	0.999	1010	1004780452	0.0009883848948			1252	1031	1004	1028349897	0.0115548581			1252	1014	0.993	1010972373	0.007213167458			1252	1038	1037	1038116027	0.01330186958
	1254	1008	1006	1004544251	0.001054869555			1254	1067	1020	1027989894	0.0115800922			1254	0.979	1011	101071371	0.007127544184			1254	1016	1002	1037838869	0.01338421117
	1256	0.965	1007	1004312444	0.001121742743			1256	1056	1051	10276406	0.01160466966			1256	0.991	0.999	1010460794	0.00704136206			1256	1034	0.981	1037568692	0.01346296041
	1258	1017	0.999	100408498	0.001188982673			1258	1061	1027	102730154	0.01162859962			1258	1009	1042	1010213686	0.006954711583			1258	1067	1051	103730512	0.01353797758
	1.26	0.984	0.995	1003861807	0.001256567551			1.26	1005	0.985	1026972236	0.01165189125			1.26	1027	0.977	100997244	0.006867687792			1.26	1057	1032	1037047768	0.01360912774
	1262	0.995	0.985	1003642874	0.001324475496			1262	1031	1026	1026652205	0.01167455377			1262	0.979	1003	1009737098	0.006780389998			1262	1052	1040	1036796243	0.01367628093
	1264	1002	0.989	1003428128	0.001392684464			1264	1017	1024	1026340964	0.01169659632			1264	1030	1023	1009507696	0.006692921513			1264	1003	1012	1036550149	0.01373931232
	1266	1023	1004	1003217518	0.001461172168			1266	1040	1031	1026038028	0.01171802793			1266	0.971	1025	1009284261	0.006605389365			1266	1066	1064	1036309085	0.01379810244
	1268	1019	0.997	1003010991	0.001529915998			1268	1064	1020	1025742914	0.01173885744			1268	1044	1029	1009066811	0.006517903999			1268	1054	1016	103607265	0.01385253733
	1.27	0.977	1019	1002808495	0.001598892942			1.27	1011	0.984	1025455143	0.01175909345			1.27	1011	1038	1008855355	0.006430578969			1.27	1044	1015	1035840441	0.01390250872
	1272	0.998	1006	1002609979	0.001668079511			1272	1009	0.985	1025174239	0.01177874425			1272	1018	0.991	1008649892	0.006343530625			1272	1087	0.989	1035612056	0.01394791417
	1274	1000	1001	1002415392	0.001737451658			1274	1030	1035	1024899731	0.01179781778			1274	1026	1020	1008450414	0.00625687779			1274	1054	1015	1035387098	0.01398865724
	1276	1018	1020	1002224684	0.001806984708			1276	1052	1008	1024631155	0.01181632158			1276	1012	1017	1008256902	0.006170741427			1276	1031	1026	1035165174	0.01402464762
	1278	1011	1004	1002037806	0.001876653285			1278	1029	1014	1024368059	0.0118342627			1278	1008	0.995	1008069328	0.006085244305			1278	1021	1047	1034945894	0.01405580125
	1.28	0.998	0.993	1001854712	0.001946431237			1.28	1046	1006	1024109996	0.01185164769			1.28	0.991	1021	1007887655	0.00600051066			1.28	1027	0.965	103472888	0.01408204041
	1282	0.984	1010	1001675355	0.002016291577			1282	1007	1033	1023856534	0.01186848257			1282	1044	1010	1007711837	0.005916665846			1282	1027	1046	103451376	0.01410329389
	1284	0.998	0.993	1001499692	0.002086206417			1284	1006	1002	1023607252	0.01188477272			1284	1005	0.954	1007541818	0.005833835994			1284	1027	1059	1034300174	0.01411949702
	1286	1025	1001	1001327681	0.002156146905			1286	1013	1009	1023361744	0.01190052288			1286	1016	1034	1007377534	0.005752147656			1286	1062	1031	1034087774	0.01413059179
	1288	1001	0.992	1001159282	0.002226083179			1288	1000	1021	102311962	0.01191573712			1288	0.956	0.988	1007218914	0.005671727465			1288	1026	1008	1033876225	0.0141365269
	1.29	1004	0.996	1000994458	0.002295984309			1.29	1061	1044	1022880506	0.01193041878			1.29	1011	0.970	1007065873	0.005592701778			1.29	1073	1053	1033665207	0.01413725781
	1292	1025	1004	1000833176	0.002365818254			1292	1034	1034	1022644046	0.01194457045			1292	0.990	1035	1006918324	0.005515196332			1292	1076	1068	1033454417	0.01413274685
	1294	0.990	0.981	1000675403	0.002435551829			1294	1019	0.997	1022409906	0.01195819392			1294	0.984	1002	1006776167	0.005439335903			1294	1040	1027	1033243567	0.01412296317
	1296	1017	0.980	1000521112	0.00250515066			1296	1038	1042	102217777	0.01197129017			1296	1022	1027	1006639297	0.005365243955			1296	1038	1057	1033032389	0.01410788282
	1298	0.974	1004	1000370278	0.002574579165			1298	1031	1060	1021947343	0.01198385931			1298	1008	1017	1006507602	0.005293042314			1298	1065	1011	1032820633	0.01408748876
	1.3	1006	0.995	1000222878	0.002643800531			1.3	1028	1035	1021718354	0.01199590061			1.3	1006	0.975	1006380963	0.00522285083			1.3	1035	1033	1032608068	0.01406177085
	1302	1012	1008	1000078895	0.002712776695			1302	1018	1036	1021490556	0.01200741243			1302	1010	1002	1006259253	0.005154787052			1302	1004	1029	1032394486	0.01403072585
	1304	1017	1015	0.9999383142	0.00278146834			1304	1020	1010	1021263725	0.01201839221			1304	0.985	1028	1006142342	0.005088965912			1304	1055	1017	1032179698	0.0139943574
	1306	0.990	0.997	0.9998011237	0.002849834889			1306	1037	1023	1021037661	0.01202883646			1306	1049	1015	1006030093	0.005025499415			1306	1018	1017	1031963536	0.01395267599
	1308	1009	0.979	0.9996673164	0.002917834517			1308	1033	1016	1020812191	0.01203874075			1308	0.992	0.988	1005922368	0.004964496336			1308	1028	1013	1031745855	0.01390569893
	1.31	1016	1011	0.9995368882	0.002985424156			1.31	0.992	1005	1020587166	0.01204809967			1.31	1041	0.968	1005819022	0.00490606193			1.31	1079	1023	1031526532	0.01385345026
	1312	0.988	1007	0.9994098387	0.003052559521			1312	1016	0.990	1020362462	0.01205690686			1312	1004	1021	1005719908	0.004850297651			1312	1028	1023	1031305465	0.01379596076
	1314	1009	1011	0.9992861709	0.003119195135			1314	1073	1004	1020137984	0.01206515496			1314	0.996	1020	1005624879	0.004797300881			1314	1019	1049	1031082576	0.01373326783
	1316	1015	1016	0.9991658907	0.003185284361			1316	1029	1008	101991366	0.01207283565			1316	0.986	0.991	1005533782	0.004747164674			1316	1074	0.996	1030857807	0.01366541541
	1318	0.999	0.998	0.9990490076	0.003250779448			1318	1044	1025	1019689445	0.0120799396			1318	0.998	1024	1005446469	0.00469997751			1318	1058	1006	1030631123	0.01359245392
	1.32	0.981	1012	0.9989355334	0.003315631577			1.32	1043	0.991	101946532	0.0120864565			1.32	1008	0.986	1005362788	0.004655823061			1.32	1066	1001	1030402512	0.01351444014
	1322	0.991	0.994	0.9988254827	0.003379790921			1322	1037	1048	1019241291	0.01209237506			1322	0.976	1002	1005282589	0.004614779973			1322	1066	1052	103017198	0.01343143711
	1324	1007	1003	0.9987188723	0.003443206703			1324	1006	1022	1019017389	0.01209768299			1324	0.994	0.966	1005205723	0.004576921664			1324	1062	1064	1029939556	0.01334351404
	1326	1001	0.989	0.9986157209	0.003505827273			1326	1055	1020	101879367	0.01210236706			1326	1010	1012	1005132045	0.004542316128			1326	1028	0.960	1029705291	0.01325074614
	1328	0.983	1007	0.9985160486	0.003567600178			1328	1002	0.988	1018570212	0.01210641304			1328	1019	1023	1005061412	0.004511025767			1328	1059	0.975	1029469253	0.01315321454
	1.33	1008	0.987	0.9984198767	0.003628472253			1.33	1010	1013	1018347118	0.01210980577			1.33	1046	1017	1004993685	0.004483107225			1.33	1011	1022	102923153	0.01305100612
	1332	0.997	1020	0.9983272275	0.00368838971			1332	1024	0.975	1018124512	0.01211252915			1332	0.997	1071	1004928729	0.004458611248			1332	1018	1009	1028992229	0.01294421341
	1334	0.988	0.989	0.9982381234	0.00374729823			1334	1034	1008	1017902542	0.01211456616			1334	0.978	0.956	1004866415	0.004437582553			1334	0.966	1049	1028751474	0.01283293439
	1336	1004	0.992	0.9981525868	0.003805143072			1336	1015	1032	1017681372	0.01211589886			1336	1026	1014	1004806619	0.004420059718			1336	1031	1013	1028509407	0.01271727235
	1338	1001	0.991	0.9980706397	0.003861869179			1338	1050	0.994	1017461189	0.01211650847			1338	0.997	1021	1004749223	0.004406075084			1338	1024	1077	1028266183	0.01259733578
	1.34	1004	0.998	0.9979923036	0.00391742129			1.34	1027	1024	1017242195	0.01211637532			1.34	1012	0.986	1004694118	0.004395654676			1.34	1088	1046	1028021974	0.01247323813
	1342	0.991	0.978	0.9979175983	0.003971744064			1342	1060	1022	1017024613	0.01211547893			1342	1033	1027	1004641199	0.00438881814			1342	1034	1026	1027776967	0.0123450977
	1344	0.980	1020	0.9978465425	0.004024782198			1344	1015	1003	1016808677	0.01211379804			1344	1000	1009	100459037	0.004385578696			1344	1036	1032	1027531361	0.01221303744
	1346	0.993	0.993	0.9977791529	0.004076480558			1346	1028	1043	1016594637	0.01211131061			1346	1031	1024	1004541542	0.004385943106			1346	1046	0.993	1027285367	0.01207718478
	1348	1012	0.995	0.9977154441	0.00412678431			1348	1008	1005	1016382756	0.01210799386			1348	1011	1027	1004494636	0.004389911662			1348	1028	1037	1027039206	0.01193767144
	1.35	0.986	1012	0.9976554281	0.004175639057			1.35	1022	1000	1016173309	0.01210382434			1.35	0.978	0.999	1004449577	0.004397478185			1.35	1015	1007	102679311	0.01179463327
	1352	0.988	0.986	0.9975991143	0.004222990974			1352	1005	0.984	1015966578	0.01209877794			1352	1006	1033	1004406301	0.004408630046			1352	1019	1047	1026547319	0.01164821005
	1354	0.989	0.997	0.9975465093	0.004268786952			1354	1004	1018	1015762854	0.01209282994			1354	0.996	0.964	1004364751	0.004423348194			1354	1013	1019	1026302082	0.0114985453
	1356	1009	1014	0.9974976164	0.004312974738			1356	1039	1000	1015562435	0.01208595506			1356	1013	0.994	1004324877	0.00444160721			1356	1037	1066	1026057654	0.01134578609
	1358	1003	0.989	0.9974524358	0.004355503083			1358	1033	1014	1015365622	0.0120781275			1358	0.997	0.974	1004286637	0.004463375368			1358	0.990	1027	1025814293	0.01119008287
	1.36	0.994	0.992	0.9974109641	0.004396321885			1.36	1042	1017	1015172721	0.01206932099			1.36	1031	1013	1004249996	0.004488614712			1.36	1017	0.998	1025572263	0.01103158925
	1362	0.990	1003	0.9973731946	0.004435382336			1362	1039	1026	1014984037	0.01205950884			1362	0.970	1016	1004214927	0.004517281151			1362	1009	1037	1025331831	0.01087046182
	1364	0.977	0.985	0.9973391168	0.00447263707			1364	1031	0.996	1014799875	0.012048664			1364	1019	0.990	1004181409	0.004549324565			1364	1031	1003	1025093267	0.01070685997
	1366	0.998	1000	0.9973087169	0.004508040306			1366	1027	1028	1014620538	0.01203675913			1366	1014	1019	1004149428	0.004584688926			1366	1021	1004	1024856838	0.01054094567
	1368	0.985	0.999	0.9972819772	0.004541547996			1368	0.999	1018	1014446325	0.01202376663			1368	1004	1008	1004118975	0.004623312426			1368	1053	1019	1024622814	0.01037288331
	1.37	0.989	1015	0.9972588768	0.004573117969			1.37	0.989	1013	1014277527	0.01200965869			1.37	1018	1038	1004090049	0.004665127629			1.37	1023	1010	1024391464	0.01020283948
	1372	0.989	0.993	0.997239391	0.004602710071			1372	1018	1009	101411443	0.01199440742			1372	0.992	0.963	1004062652	0.004710061622			1372	1064	1035	1024163052	0.01003098279
	1374	0.978	0.991	0.997223492	0.004630286304			1374	1008	0.972	1013957309	0.01197798483			1374	1021	0.995	1004036795	0.004758036187			1374	1001	1032	1023937841	0.009857483682
	1376	1000	1004	0.9972111484	0.004655810965			1376	0.996	1004	1013806429	0.01196036296			1376	1041	1024	1004012489	0.004808967978			1376	1041	1013	102371609	0.009682514229
[truncated: 7,008 more rows]

## Sheet: Figure 5e
	+RES		-RES
Sample	tau_ave	sd	tau_ave	sd	p-value
[truncated: 3 more rows]

## Sheet: Figure 6
																		RESVERATROL																		NARINGENIN
[truncated: 69 more rows]
[truncated: 2 more columns]

[truncated: 8 more sheets: Supplementary Figure 1, Supplementary Figure 2, Supplementary Figure 3, Supplementary Figure 4, Supplementary Figure 6, Supplementary Figure 7, Supplementary Figure 8, Supplementary Table 1]
